# Supplementary material for: Effects of Adachi Rehabilitation Programme on older adults under long-term care: A multi-centre controlled trial
Source: PLoS One. 2021 Feb 12;16(2):e0245646. doi: 10.1371/journal.pone.0245646 (PMC7880461; doi:10.1371/journal.pone.0245646)
Supplement: S1 Data — (GZ) [file pone.0245646.s007.tar.gz]

Archive with 3 entries (2 files):
- data
- data/thesis.csv
- data/thesis_homestep.csv
