# Supplementary material for: Effects of Adachi Rehabilitation Programme on older adults under long-term care: A multi-centre controlled trial
Source: PLoS One. 2021 Feb 12;16(2):e0245646. doi: 10.1371/journal.pone.0245646 (PMC7880461; doi:10.1371/journal.pone.0245646)
Supplement: S1 Data — (GZ) [file pone.0245646.s007.tar.gz › data/thesis.csv]

Facility	ID	Age	Sex	CRL	Allocation	Dropout	Drouput reason	Dropout2	Drouput2 reason	Analysis	Week	Step	TUG	Grip	TMWT	step_length	MMSE	BI	FIM	EQ5D	PCS8	MCS8	height	weight	BMI	BIA	LPA	MVPA	Sarcopenia	Frail
1	1	79	1	2	Intervention	0		0		Incl	0	2528.571429	11.93	32.4	1.44092219	83.33333333	15	90	107	0.371	50.11836	48.65191	163	52.7	19.83514622	14.0182	12	15.57142857
1	1	79	1	2	Intervention	0		0		Incl	12	3927.6	8.43	29.6	1.111111111	71.42857143	16	90	103	0.322	50.11836	48.65191	163	53.2	20.02333547	14.2576	19.85714286	29	0	0
1	2	86	1	1	Intervention	0		1		Ex	0	835.1428571	6.96	22	0.798722045	34.48275862	17	95	74	0.371	31.43409	36.07903	166	48.6	17.63681231	12.1014	5.142857143	1.285714286
1	2	86	1	1	Intervention	0		1		Ex	12	947.4285714	11.86	27.3	0.916590284	50	13	95	74	0.322	31.43409	36.07903	166	49.1	17.818261	12.0295	5.571428571	1.714285714	0	1
1	3	85	1	1	Intervention	1		0		Ex	0	1292.4	11.52	23.6	0.992063492	35.71428571	15	95	86	0.322	42.95597	42.68216	154	53.7	22.64294147	11.5992	5	2.428571429
1	3	85	1	1	Intervention	1		0		Ex	12	1464	10.42	24	1.083423619	37.03703704	15	95	86	0.371	42.95597	42.68216	154	53.8	22.6851071	11.4594	10.28571429	3.142857143	0	1
1	4	93	1	1	Intervention	0		0		Incl	0	596.8571429	24.4	21.6	0.562429696	40	16	95	80	0.322	50.11836	48.65191	156	55.1	22.64135437	13.3893	4.142857143	0.857142857
1	4	93	1	1	Intervention	0		0		Incl	12	1310.285714	18.02	21.6	0.693000693	50	18	95	80	0.371	50.11836	48.65191	156	55.6	22.84681131	13.622	8.714285714	5.571428571	0	1
1	91	90	2	3	Control	0		0		Incl	0	596.8571429	17.21	19.5	0.708215297	45.45454545	15	85	72	0.322	50.11836	48.65191	145	45	21.40309156	9.9	3.714285714	1
1	91	90	2	3	Control	0		0		Incl	12	789.7142857	16.89	19.2	0.693481276	45.45454545	15	85	73	0.371	50.11836	48.65191	145	45	21.40309156	9.9	5.285714286	1.714285714	0	0
1	5	88	1	1	Intervention	1		0		Ex	0	1680.342857	13.28	30.1	0.622665006	40	12	100	111	0.371	42.95597	42.68216	160	57.6	22.5	15.9552	10.42857143	6.714285714
1	5	88	1	1	Intervention	1		0		Ex	12	1971.085714	12.11	24.9	0.674308833	43.47826087	12	100	111	0.322	42.95597	42.68216	160	57.6	22.5	15.552	9.142857143	6.142857143	0	0
1	6	81	1	1	Intervention	0		1		Ex	0	849.2857143	16.22	33	0.757575758	43.47826087	15	95	79	0.371	43.29479	35.66472	154	42.4	17.87822567	9.4552	4.857142857	1.571428571
1	6	81	1	1	Intervention	0		1		Ex	12	857.7142857	14.62	32.3	0.751879699	43.47826087	15	95	81	0.322	43.29479	35.66472	154	43.1	18.17338506	9.6544	6.142857143	2.714285714	0	0
1	7	105	2	1	Intervention	0		1		Ex	0	3252.857143	15.16	15.9	0.562429696	35.71428571	12	90	80	0.322	47.71634	45.87497	121	28.5	19.46588348	5.472	23.42857143	23.14285714
1	7	105	2	1	Intervention	0		1		Ex	12	1251.6	21.25	14	0.616522811	37.03703704	11	90	80	0.322	47.71634	45.87497	121	29.1	19.87569155	5.3835	8	2.714285714	1	1
1	8	93	2	3	Intervention	0		0		Incl	0	1548	22.91	16	0.761035008	50	19	95	119	0.631	45.8444	44.64032	142	45.3	22.4657806	10.1019	10.57142857	5
1	8	93	2	3	Intervention	0		0		Incl	12	2146.114286	15.26	14.5	0.717360115	52.63157895	18	95	119	0.631	45.8444	44.64032	142	45	22.3170006	10.395	14.85714286	8.571428571	1	1
1	95	91	2	3	Control	0		0		Incl	0	1290	15.67	19.21	0.745712155	43.47826087	15	90	82	0.631	45.8444	44.64032	142	43	21.3251339	9.46	6.714285714	4.571428571
1	95	91	2	3	Control	0		0		Incl	12	870.8571429	16.21	21.12	0.703729768	43.47826087	15	90	85	0.631	45.8444	44.64032	142	45	22.3170006	9.9	4.428571429	1.571428571	0	0
1	96	85	1	1	Control	1		0			0		0	0			0	0	0				150	0	0		0	0
1	96	85	1	1	Control	1		0			12		0	0			0	0	0				150	0	0		0	0	0	0
1	9	87	2	2	Intervention	0		0		Incl	0	2705.485714	8.12	15.9	0.932835821	50	12	95	97	0.322	43.29479	35.66472	146	50.9	23.87877651	11.707	8.285714286	6.142857143
1	9	87	2	2	Intervention	0		0		Incl	12	4539.428571	8.67	16.2	1.396648045	58.82352941	12	95	99	0.371	43.29479	35.66472	146	52.8	24.77012573	12.5136	8.857142857	8.428571429	1	1
1	10	87	2	3	Intervention	0		0		Incl	0	623.7142857	19.75	15	0.68540096	40	18	65	48	0.371	42.95597	42.68216	145	42	19.97621879	9.03	2.714285714	1
1	10	87	2	3	Intervention	0		0		Incl	12	1043.285714	21.88	16.99	0.556792873	35.71428571	18	65	48	0.371	42.95597	42.68216	145	43	20.45184304	9.503	3.571428571	2.714285714	1	1
1	11	93	2	3	Intervention	1	relocation	0		Incl	0	1420.8	16.21	15.9	0.803212851		21	80	94	0.371	40.76942	34.60662	145	34.8	16.55172414	7.3428	5	0.571428571
1	11	93	2	3	Intervention	1	relocation	0		Incl	12	1984.114286	14.45	16.5	0.819000819		20	80	97	0.322	40.76942	34.60662	145	35	16.64684899	7.525	7.571428571	2	1	1
2	97	78	2	3	Control	0		0		Incl	0	592	15.67	21.4	0.683526999	43.47826087	18	85	82	0.322	43.29479	35.66472	152	46	19.9099723	9.2	3.857142857	1
2	97	78	2	3	Control	0		0		Incl	12	704.1428571	16.55	21.8	0.702740689	43.47826087	18	85	82	0.322	43.29479	35.66472	152	47	20.34279778	9.87	4	0.714285714	0	0
2	12	96	2	3	Control	0		0		Incl	0	763.8571429	18.67	16.76	0.703729768	40	16	90	73	0.322	45.81301	43.00855	134	60.8	33.86054801	11.552	4.857142857	1.142857143
2	12	96	2	3	Control	0		0		Incl	12	699.8571429	19.21	17.4	0.647668394	38.46153846	16	90	73	0.371	48.40592	41.88473	134	61.4	34.19469815	11.973	4.285714286	1.142857143	1	1
2	13	81	2	2	Control	0		0		Incl	0	2077.714286	7.8	22.4	1.25	83.33333333	15	100	111	0.371	43.24709	44.26623	151	48.7	21.35871234	10.714	9.714285714	8.571428571
2	13	81	2	2	Control	0		0		Incl	12	904.1142857	7.62	23.5	1.176470588	83.33333333	15	100	111	0.371	52.57812	41.52193	151	50	21.92886277	11.45	6.714285714	1.428571429	0	0
2	14	85	1	3	Control	0		0		Incl	0	1740.285714	15.12	34	0.89206066	66.66666667	15	100	95	0.549	57.56771	21.26218	158	39.4	15.78272713	10.7168	7.571428571	11.71428571
2	14	85	1	3	Control	0		0		Incl	12	1688.857143	15.43	32.3	0.826446281	62.5	15	100	95	0.549	57.56771	21.26218	158	41.8	16.74411152	11.4114	10.85714286	4.571428571	0	0
2	98	85	1	3	Control	0		0		Incl	0	1740.285714	16.25	33.6	0.674763833	40	18	85	72	0.549	57.56771	21.26218	156	39.4	16.19000657	9.85	14.14285714	10.71428571
2	98	85	1	3	Control	0		0		Incl	12	1487.857143	16.52	34.2	0.641025641	40	18	85	72	0.549	57.56771	21.26218	156	41.8	17.17619987	10.45	7.571428571	4.142857143	0	0
2	15	85	2	2	Intervention	0		0		Incl	0	634.2857143	15.2	15.9	0.81300813	45.45454545	8	90	74	0.587	50.16331	28.7096	145	50.5	24.01902497	9.595	2.142857143	1.142857143
2	15	85	2	2	Intervention	0		0		Incl	12	1771.571429	14.6	16	0.892857143	45.45454545	10	90	74	0.587	48.56195	33.35138	145	51.8	24.6373365	9.9974	8.285714286	8.142857143	1	1
2	16	88	2	3	Intervention	0		0		Incl	0	1849.542857	17.79	15.9	0.833333333	35.71428571	26	95	117	0.371	49.14573	37.93545	138	40	21.00399076	8.4	15.28571429	11.71428571
2	16	88	2	3	Intervention	0		0		Incl	12	2303.828571	12.5	16	0.886524823	37.03703704	26	95	117	0.371	49.14573	37.93545	138	40.2	21.10901071	8.7234	13.85714286	11	1	1
2	17	85	2	2	Intervention	0		0		Incl	0	2275.2	15.21	19	0.661375661	45.45454545	23	100	111	0.608	34.79615	38.09905	148	46	21.00073046	12.972	3.142857143	2.571428571
2	17	85	2	2	Intervention	0		0		Incl	12	2781.942857	13.76	20	0.796178344	50	23	100	111	0.608	34.79615	38.09905	148	46.2	21.09203798	12.3354	4.857142857	3.285714286	0	0
2	18	85	2	3	Intervention	0		0		Incl	0	1254.514286	19.75	15	0.68540096	35.71428571	18	95	93	0.322	50.11836	48.65191	153	61.4	26.22922807	12.5256	2.571428571	0.571428571
2	18	85	2	3	Intervention	0		0		Incl	12	1787.657143	16.56	15.6	0.693481276	35.71428571	18	95	93	0.322	50.11836	48.65191	153	61.3	26.18650946	12.5052	3.714285714	2	1	1
2	19	85	1	3	Intervention	0		1		Ex	0	536.1428571	12.3	21.1	1.018329939	52.63157895	15	90	86	0.371	39.74048	46.68245	164	61	22.67995241	15.86	2.714285714	0.428571429
2	19	85	1	3	Intervention	0		1		Ex	12	817.7142857	15.54	22.6	1.109877913	55.55555556	15	90	86	0.322	39.74048	46.68245	164	60.8	22.60559191	15.808	4.571428571	1.714285714	0	0
2	20	85	1	2	Intervention	1	relocation	0		Incl	0	713.4857143	18.09	22.7	0.814995925		16	90	88	0.371	50.20097	55.38159	155	50.9	21.18626431	15.7281	1.142857143	0
2	20	85	1	2	Intervention	1	relocation	0		Incl	12	2215.885714	17.23	20.7	0.679809653		16	90	88	0.322	52.10307	55.21619	155	51.2	21.31113424	15.5136	7.428571429	3.285714286	0	1
2	21	89	2	2	Intervention	0		0		Incl	0	1350.857143	19.09	16.1	0.457038391	27.02702703	6	60	61	0.804	41.50315	57.14011	150	42	18.66666667	9.03	1.857142857	0.714285714
2	21	89	2	2	Intervention	0		0		Incl	12	2419.2	19.01	16.5	0.656167979	34.48275862	7	60	64	0.804	43.40525	56.97471	150	42.1	18.71111111	9.4725	3.142857143	2.285714286	1	1
3	99	92	1		Control	1		0			0	123.7714286	0	0			12	0	0				155	56.4	23.47554631	15.0024	0.571428571	0
3	99	92	1		Control	1		0			12		0	0			12	0	0				155	0	0		0	0	0	0
3	22	81	1	3	Intervention	0		0		Incl	0	460.2857143	8.14	30.4	1.215066829	52.63157895	18	100	114	0.322	50.11836	48.65191	158	56.4	22.59253325	14.4384	3.285714286	0.428571429
3	22	81	1	3	Intervention	0		0		Incl	12	1031.142857	8.19	29.6	1.218026797	55.55555556	18	100	114	0.371	50.11836	48.65191	158	56.8	22.75276398	14.5408	3.857142857	3	0	0
3	100	86	1		Control	1		0			0		0	0			15	0	0				144	47.8	23.05169753	8.365	0	0
3	100	86	1		Control	1		0			12		0	0			15	0	0				144	0	0		0	0	0	0
3	23	85	2	2	Intervention	0		0		Incl	0	709	8.52	19.3	1.246882793	71.42857143	25	95	115	0.587	38.25431	43.40829	144	56.5	27.24729938	10.17	3.571428571	1.571428571
3	23	85	2	2	Intervention	0		0		Incl	12	2291.571429	7.23	19.2	1.27064803	83.33333333	27	100	120	0.693	50.52141	42.00396	144	56.6	27.29552469	10.188	8.142857143	11.42857143	0	0
3	24	85	2	1	Intervention	1	relocation	0		Incl	0	589.2857143	7.8	15.9	1.25		15	100	111	0.322	50.11836	48.65191	152	57.3	24.80090028	15.2991	3	1.285714286
3	24	85	2	1	Intervention	1	relocation	0		Incl	12	395.8571429	7.6	14	1.176470588		15	100	111	0.371	50.11836	48.65191	152	57.2	24.75761773	16.1304	3.285714286	0.142857143	1	1
3	25	84	2	2	Intervention	0		0		SubEx	0	951.1428571	16.4	0	0.743494424	45.45454545	12	95	120	0.322	50.11836	48.65191	154	56.2	23.69708214	15.455	7.142857143	2.714285714
3	25	84	2	2	Intervention	0		0		SubEx	12	1107	16.68	0	0.73313783	43.47826087	12	95	120	0.322	50.11836	48.65191	154	57.8	24.37173216	16.2418	8.428571429	3.714285714	1	1
3	26	82	2	2	Intervention	0		0		SubEx	0	3836	8.33	21.6	1.239157373	50	27	100	115	0.705	49.53041	53.80506	144	45.6	21.99074074	9.348	25.57142857	35.28571429
3	26	82	2	2	Intervention	0		0		SubEx	12	3088.285714	8.37	18.3	0.935453695	62.5	27	100	115	0.705	49.53041	53.80506	144	45.6	21.99074074	9.348	16.14285714	24	0	0
3	27	79	2	2	Intervention	0		0		Incl	0	787.7142857	17.21	5.9	0.730994152	43.47826087	15	100	98	0.371	50.11836	48.65191	155	59.8	24.89073881	12.7374	3.857142857	1.428571429
3	27	79	2	2	Intervention	0		0		Incl	12	1781.285714	16.99	6.1	0.716332378	40	15	100	98	0.322	50.11836	48.65191	155	60.1	25.01560874	12.8013	16.28571429	10.28571429	1	1
3	101	78	1	2	Control	1		0			0	0	0	0			12	0	0		39.74048	46.68245	160	0	0		0	0
3	101	78	1	2	Control	1		0			12		0	0			12	0	0		39.74048	46.68245	160	0	0		0	0	0	0
3	28	78	2	2	Control	0		0		Incl	0	965	21.25	15.9	0.655307995	40	24	85	95	0.795	53.43618	46.81476	150	52.6	23.37777778	12.4136	8	4
3	28	78	2	2	Control	0		0		Incl	12	631.2857143	22.12	14	0.688231246	40	23	100	111	0.795	53.43618	46.81476	150	52.8	23.46666667	12.5136	5.714285714	1.142857143	1	1
3	29	85	2	2	Control	0		0		Incl	0	994.7142857	16.12	15.9	0.70323488	43.47826087	16	95	94	0.786	53.7288	44.8924	147	45.6	21.10231848	7.068	5.285714286	3.571428571
3	29	85	2	2	Control	0		0		Incl	12	622.4285714	17.25	14	0.683994528	43.47826087	14	95	96	0.786	53.7288	44.8924	147	45.8	21.19487251	7.1448	4.285714286	1	1	1
4	30	87	2	2	Intervention	0		0		Incl	0	129.7142857	30	13.1	0.488758553	31.25	18	50	74	0.751	45.7802	47.76606	138	39	20.47889099	5.85	0.428571429	0
4	30	87	2	2	Intervention	0		0		Incl	12	1641.571429	21.98	11.6	0.41684035	31.25	21	60	76	0.751	45.7802	47.76606	138	38.2	20.05881117	5.9592	9.857142857	11	1	1
4	31	88	1	2	Intervention	0		0		Incl	0	349.2857143	20.1	22	0.549450549	40	23	45	70	0.676	56.31389	54.90408	155	56.8	23.64203954	13.632	3	0.285714286
4	31	88	1	2	Intervention	0		0		Incl	12	885.8571429	8.76	21	0.568181818	41.66666667	22	45	70	0.676	56.31389	54.90408	155	56.2	23.39229969	13.6566	5.142857143	2.285714286	0	1
4	32	80	1	1	Intervention	0		1		Ex	0	457.2857143	9.14	23	0.914913083	45.45454545	11	80	92	0.661	34.91678	47.59164	158	50	20.02884153	10	2.428571429	0.285714286
4	32	80	1	1	Intervention	0		1		Ex	12	717.1428571	22.2	27	1.394700139	50	15	85	90	0.661	34.91678	47.59164	158	48	19.22768787	10.176	4.571428571	1.142857143	0	1
4	33	87	2	2	Control	0		0		Incl	0	579.8571429	15.41	20.1	0.860585198	35.71428571	6	85	87	0.804	41.50315	57.14011	150	42.7	18.97777778	9.0951	3.714285714	0.571428571
4	33	87	2	2	Control	0		0		Incl	12	358.1428571	15.41	14.1	0.848896435	37.03703704	7	90	87	0.804	41.50315	57.14011	150	43	19.11111111	9.245	1.714285714	0.428571429	0	0
4	34	83	2	2	Control	0		0		Incl	0	608.1428571	15.41	20.1	0.860585198	55.55555556	16	100	118	0.533	42.86057	44.85251	148	46	21.00073046	10.488	4.142857143	0.571428571
4	34	83	2	2	Control	0		0		Incl	12	801.5714286	15.2	14.1	0.848896435	55.55555556	12	100	116	0.533	42.86057	44.85251	148	46.2	21.09203798	10.8108	7.571428571	1.428571429	0	0
4	35	83	2	2	Control	0		0		Incl	0	580.1428571	15	12.1	0.694444444	41.66666667	20	90	107	0.768	37.27108	59.49444	153	55.5	23.70882994	11.211	3.285714286	0.428571429
4	35	83	2	2	Control	0		0		Incl	12	734	15.23	7.3	0.896860987	41.66666667	18	85	105	0.768	39.89845	58.23204	153	57.2	24.43504635	11.3256	3.857142857	1.142857143	1	1
1	36	83	1	2	Control	0		0		Incl	0	655.2857143	11.13	23.1	1.003009027	55.55555556	19	90	107	1	50.20097	55.38159	155	51	21.22788762	12.75	3.571428571	0.428571429
1	36	83	1	2	Control	0		0		Incl	12	562.5714286	11.25	15.6	0.900090009	50	17	90	104	1	50.20097	55.38159	155	52.2	21.72736733	12.006	4.142857143	0.428571429	0	0
1	37	83	1	1	Control	0		0		Incl	0	553.2857143	13.72	24.6	1.118568233	43.47826087	16	75	78	1	52.34372	47.798	154	56.3	23.73924777	12.386	2.142857143	0.857142857
1	37	83	1	1	Control	0		0		Incl	12	827.8571429	14.56	24	0.885739593	40	16	85	80	1	52.34372	47.798	154	54.5	22.98026649	11.6085	6.285714286	1.857142857	0	0
1	38	77	2	1	Control	0		0		Incl	0	264.7142857	11.16	15.7	0.786163522	40	13	60	81	0.67	34.96331	47.80805	155	61.5	25.59833507	17.0355	1.142857143	0.142857143
1	38	77	2	1	Control	0		0		Incl	12	557.7142857	12.65	14	0.898472597	40	16	65	83	0.67	34.96331	47.80805	155	62.3	25.93132154	15.575	5	1	1	1
1	39	89	1	1	Control	0		0		Incl	0	989.8571429	11.2	23.6	1.436781609	66.66666667	18	80	85	0.795	56.31389	54.90408	162	41.2	15.6988264	8.7756	4.857142857	1.714285714
1	39	89	1	1	Control	0		0		Incl	12	826.2857143	10.54	23.6	1.077586207	55.55555556	18	95	88	0.795	56.31389	54.90408	162	42.1	16.04176193	8.9252	4.142857143	1.571428571	0	0
1	40	86	1	2	Control	0		0		Incl	0	1458.285714	11.28	26	1.031991744	45.45454545	15	100	108	0.688	47.2564	42.78886	160	57	22.265625	14.25	9.142857143	6.571428571
1	40	86	1	2	Control	0		0		Incl	12	758.4285714	11.52	23.4	0.710732054	40	15	100	108	0.688	47.2564	42.78886	160	56.2	21.953125	15.5674	3.857142857	1.285714286	0	0
1	41	81	2	2	Control	0		0		Incl	0	966.1428571	11	19.2	1.390820584	71.42857143	0	85	80	1	55.7788	45.66653	153	52.2	22.29911572	10.962	3.571428571	2
1	41	81	2	2	Control	0		0		Incl	12	865	11.34	19.3	1.658374793	76.92307692	10	85	82	1	55.7788	45.66653	153	52.6	22.46999017	11.2038	5.428571429	1.571428571	0	0
1	42	77	1	2	Control	0		0		Incl	0	1754.142857	10.75	26.4	1.398601399	58.82352941	15	95	108	1	47.5869	49.77101	163	57.1	21.49121156	15.8167	12.57142857	10.28571429
1	42	77	1	2	Control	0		0		Incl	12	676.5714286	11.25	32.5	1.003009027	55.55555556	18	95	111	1	47.5869	49.77101	163	56.6	21.30302232	14.716	5.857142857	1.142857143	0	0
10	43	82	2	2	Control	0		0		Incl	0	511.4285714	13.42	15.9	0.881057269	45.45454545	15	95	105	0.371	39.74048	46.68245	155	55.6	23.14255983	10.7864	2.285714286	0.428571429
10	43	82	2	2	Control	0		0		Incl	12	629.7142857	14.21	17.1	0.826446281	43.47826087	15	95	107	0.371	39.74048	46.68245	155	56.2	23.39229969	10.9028	5.142857143	0.571428571	1	1
10	44	85	2	2	Control	0		0		Incl	0	661.8571429	13.21	17.6	0.821018062	41.66666667	16	90	105	0.322	53.43618	46.81476	146	36.6	17.17020079	8.5644	2.714285714	0.428571429
10	44	85	2	2	Control	0		0		Incl	12	690.8571429	12.13	17.6	0.838926174	41.66666667	16	90	107	0.322	53.43618	46.81476	146	37.1	17.40476637	8.6814	3.428571429	0.714285714	1	1
10	45	82	2	3	Control	0		0		Incl	0	631.2857143	15.52	15.9	0.653594771	40	15	50	29	0.322	53.7288	44.8924	144	50.3	24.25733025	9.4061	3.714285714	1
10	45	82	2	3	Control	0		0		Incl	12	536.1428571	16.34	15.2	0.606060606	40	15	50	31	0.322	53.7288	44.8924	144	52.2	25.17361111	9.7614	4	0.285714286	1	1
10	46	86	2	1	Intervention	0		0		Incl	0	545.1428571	16.21	14	0.701754386	45.45454545	15	90	96	0.371	56.31389	54.90408	150	43.7	19.42222222	9.3955	3.142857143	0.714285714
10	46	86	2	1	Intervention	0		0		Incl	12	869.7142857	17.42	14	0.657894737	45.45454545	15	90	98	0.371	56.31389	54.90408	150	44.1	19.6	9.4815	6.142857143	2.142857143	1	1
10	47	80	1	1	Intervention	0		0		Incl	0	679.2857143	11.24	16.4	0.886524823	52.63157895	12	95	104	0.371	34.91678	47.59164	163	55.4	20.85136814	13.019	5.428571429	1.142857143
10	47	80	1	1	Intervention	0		0		Incl	12	1424.142857	10.29	16.4	0.875656743	55.55555556	12	95	104	0.371	34.91678	47.59164	163	56.2	21.15247092	13.207	11.42857143	5.142857143	0	1
10	48	81	2	1	Intervention	0		0		SubEx	0	927.4285714	12.27	14.3	1.081081081	55.55555556	18	90	88	0.322	41.50315	57.14011	144	49.7	23.9679784	9.8903	7	1.142857143
10	48	81	2	1	Intervention	0		0		SubEx	12	803.4285714	12.36	14.2	1.150747986	55.55555556	18	90	88	0.601	41.50315	57.14011	144	50.5	24.35378086	10.0495	5.714285714	1.571428571	1	1
5	49	77	2	3	Control	0		0		Incl	0	717.8571429	18.1	9.2	0.64516129	40	16	85	98	0.322	39.74048	46.68245	150	46.9	20.84444444	9.1924	6.142857143	1
5	49	77	2	3	Control	0		0		Incl	12	576.2857143	18	9.3	0.640204866	40	16	85	96	0.371	39.74048	46.68245	150	47.6	21.15555556	8.568	3.428571429	0.428571429	1	1
5	50	83	2	2	Control	0		0		Incl	0	859.5714286	24.7	11.2	0.465116279	35.71428571	8	85	64	0.371	53.43618	46.81476	141	42.6	21.42749359	6.8586	7.142857143	2.142857143
5	50	83	2	2	Control	0		0		Incl	12	504.1428571	24	11.3	0.491642085	35.71428571	9	85	62	0.322	53.43618	46.81476	141	40.3	20.27061013	6.045	3.142857143	0.571428571	1	1
5	51	84	2	3	Control	0		0		Incl	0	663.4285714	19.92	20.7	0.540540541	55.55555556	12	90	111	0.371	53.7288	44.8924	158	41.4	16.58388079	9.7704	4.285714286	0.428571429
5	51	84	2	3	Control	0		0		Incl	12	627.4285714	20.12	21	0.580046404	52.63157895	12	90	108	0.322	53.7288	44.8924	158	44	17.62538055	10.56	4.142857143	1.285714286	0	0
5	52	84	2	1	Intervention	0		0		Incl	0	639.5714286	22.9	14.4	0.704225352	41.66666667	15	65	64	0.371	45.7802	47.76606	158	46.5	18.62682262	10.9275	3.428571429	0.571428571
5	52	84	2	1	Intervention	0		0		Incl	12	952.8571429	12.02	14	0.719942405	45.45454545	14	65	64	0.322	45.7802	47.76606	158	46.9	18.78705336	11.256	7.285714286	3	1	1
5	53	87	2	2	Control	0		0		Incl	0	726.8571429	27.7	8.8	0.396667989	35.71428571	18	70	111	0.154	34.91678	47.59164	144	47	22.66589506	10.716	5.857142857	1.142857143
5	53	87	2	2	Control	0		0		Incl	12	593.2857143	19.52	9	0.385802469	35.71428571	18	70	111	0.371	34.91678	47.59164	144	48	23.14814815	10.944	3.142857143	1.142857143	1	1
5	54	85	1	1	Control	0		0		Incl	0	626.2857143	16.1	21.3	0.502512563	41.66666667	15	75	83	0.371	41.50315	57.14011	150	52	23.11111111	12.012	2.285714286	0.714285714
5	54	85	1	1	Control	0		0		Incl	12	611.1428571	15.44	21.3	0.537923615	41.66666667	15	75	85	0.371	41.50315	57.14011	150	49.3	21.91111111	11.3883	1.857142857	0.857142857	0	1
5	55	87	2	2	Intervention	0		1		Ex	0	668.8571429	11.58	15	0.649350649	43.47826087	16	75	82	0.322	42.86057	44.85251	144	50.3	24.25733025	11.4181	5.857142857	1.285714286
5	55	87	2	2	Intervention	0		1		Ex	12	693.1428571	20.35	15	0.647668394	41.66666667	16	75	84	0.601	42.86057	44.85251	144	51.1	24.64313272	11.5997	6.571428571	1.714285714	1	1
5	56	84	2	2	Control	0		0		Incl	0	618.1428571	34.5	12.9	0.310173697	31.25	15	65	58	0.601	53.7288	44.8924	144	37.6	18.13271605	7.144	3.714285714	1
5	56	84	2	2	Control	0		0		Incl	12	766.2857143	33.41	13	0.276166805	31.25	15	65	54	0.488	53.7288	44.8924	144	38	18.32561728	7.22	5.714285714	1	1	1
5	57	79	2	3	Intervention	0		0		Incl	0	729	28.51	7.2	0.414937759	40	15	45	61	0.371	42.86057	44.85251	139	43.4	22.46260546	9.982	2	1.142857143
5	57	79	2	3	Intervention	0		0		Incl	12	1884.285714	22.17	7.5	0.450247636	40	15	45	61	0.371	42.86057	44.85251	139	45.8	23.70477719	9.618	10.85714286	15.57142857	1	1
5	102	90	2	1	Control	0		0		Incl	0		0	0			12	0	0				138	32.4	17.01323251	6.156	0	0
5	102	90	2	1	Control	0		0		Incl	12		0	0			0	0	0				138	32	16.80319261		0	0	1	1
5	58	86	1	3	Intervention	1	relocation	0		Incl	0	750	16.2	16.9	0.615384615	41.66666667	15	85	53	0.154	50.11836	48.65191	158	72	28.84153181	20.16	5	1
5	58	86	1	3	Intervention	1	relocation	0		Incl	12	609.1428571	17.2	17.1	0.549148819	41.66666667	15	85	56	0.322	50.11836	48.65191	158	71.7	28.72135876	20.793	4.142857143	1	0	1
5	59	90	2	2	Intervention	0		0		Incl	0	631.2857143	15.8	12.4	0.724637681	41.66666667	12	90	102	0.371	50.11836	48.65191	147	43	19.89911611	9.202	4	1
5	59	90	2	2	Intervention	0		0		Incl	12	2008	12	12.4	0.892857143	45.45454545	12	90	111	0.371	50.11836	48.65191	147	41.9	19.39006895	8.9666	12.42857143	19.57142857	1	1
6	60	86	1	2	Control	0		0		Incl	0	893.2857143	14.29	17.5	0.458715596	38.46153846	18	90	87	0.322	47.5869	49.77101	160	40.6	15.859375	8.6884	2.714285714	1.857142857
6	60	86	1	2	Control	0		0		Incl	12	597.8571429	14.33	18.64	0.4784689	38.46153846	18	90	88	0.601	47.5869	49.77101	160	40.4	15.78125	8.6456	3.857142857	0.714285714	0	1
6	61	88	1	3	Intervention	0		0		SubEx	0	596.7142857	14.74	22.3	1.492537313	55.55555556	15	85	80	0.322	50.11836	48.65191	150	52.9	23.51111111	10.051	2.571428571	0.571428571
6	61	88	1	3	Intervention	0		0		SubEx	12	763.7142857	9.2	23.74	1.577287066	55.55555556	15	85	82	0.154	50.11836	48.65191	150	55.2	24.53333333	10.764	5.142857143	1.428571429	0	0
6	62	85	2	2	Control	0		0		Incl	0	943.2857143	15.47	18.7	0.460829493	41.66666667	16	85	109	0.371	50.11836	48.65191	145	40.6	19.31034483	8.7696	8.428571429	1.714285714
6	62	85	2	2	Control	0		0		Incl	12	689.4285714	16.44	17.58	0.449640288	43.47826087	16	85	111	0.371	50.11836	48.65191	145	40.2	19.12009512	8.5224	3.714285714	1.428571429	0	0
6	63	86	1	1	Intervention	0		0		Incl	0	803.1428571	15.17	21.3	1.123595506	43.47826087	15	90	111	0.601	50.11836	48.65191	155	60	24.97398543	13.8	3	1
6	63	86	1	1	Intervention	0		0		Incl	12	2007.285714	11.12	21.82	1.113585746	43.47826087	15	90	111	0.322	50.11836	48.65191	155	58.6	24.39125911	12.892	14.42857143	13.85714286	0	0
7	64	85	2	2	Control	0		0		Incl	0	819.4285714	14.04	19.8	1.408450704	41.66666667	12	90	105	0.154	47.5869	49.77101	150	40.6	18.04444444	8.932	6.285714286	1.571428571
7	64	85	2	2	Control	0		0		Incl	12	828.4285714	10.2	18.1	1.213592233	41.66666667	12	90	96	0.322	47.5869	49.77101	150	41.2	18.31111111	8.8168	5.285714286	1.857142857	0	0
7	65	89	2	3	Intervention	0		0		Incl	0	786	15.35	20.5	1.351351351	41.66666667	15	90	98	0.371	50.11836	48.65191	154	40.6	17.11924439	8.6884	4.142857143	1.571428571
7	65	89	2	3	Intervention	0		0		Incl	12	2484.142857	12.12	19.26	1.501501502	45.45454545	15	90	96	0.371	50.11836	48.65191	154	40.5	17.07707877	8.667	21	25.28571429	0	0
7	66	77	2	1	Control	0		0		Incl	0	809.1428571	15.37	3.3	0.613496933	35.71428571	12	90	98	0.322	50.11836	48.65191	148	42	19.17457999	9.24	4.714285714	0.857142857
7	66	77	2	1	Control	0		0		Incl	12	902.5714286	15.76	2.56	0.593824228	37.03703704	12	90	98	0.601	50.11836	48.65191	148	42.5	19.40284879	9.435	6.571428571	2.142857143	1	1
8	67	82	1	2	Control	0		0		Incl	0	649.5714286	15.29	18.4	1.587301587	55.55555556	18	90	96	0.322	50.11836	48.65191	170	70.2	24.29065744	15.0228	4.857142857	0.571428571
8	67	82	1	2	Control	0		0		Incl	12	559.2857143	10.04	19.06	1.557632399	58.82352941	18	90	96	0.154	50.11836	48.65191	170	70.5	24.39446367	15.087	3.714285714	1.285714286	0	0
8	68	83	2	2	Intervention	0		0		SubEx	0	752.1428571	15.08	9.9	0.584795322	40	15	50	60	0.371	47.5869	49.77101	155	52.1	21.68574402	12.0872	3.571428571	1.571428571
8	68	83	2	2	Intervention	0		0		SubEx	12	961.4285714	14.59	11.34	0.59311981	41.66666667	16	50	62	0.371	47.5869	49.77101	155	52.9	22.01873049	11.2148	5.571428571	2.857142857	1	1
8	69	83	2	2	Control	0		0		Incl	0	622.4285714	15.85	21.1	1.063829787	41.66666667	16	50	60	0.601	50.11836	48.65191	145	40.6	19.31034483	8.6884	4.714285714	0.714285714
8	69	83	2	2	Control	0		0		Incl	12	556.1428571	9.54	19.24	1.298701299	45.45454545	16	50	60	0.322	50.11836	48.65191	145	40.2	19.12009512	8.6028	4.714285714	0.428571429	0	0
9	70	87	2	1	Intervention	0		0		Incl	0	634.4285714	15	20.9	0.476190476	40	15	90	96	0.154	50.11836	48.65191	150	42	18.66666667	8.064	3.428571429	1
9	70	87	2	1	Intervention	0		0		Incl	12	1359.714286	15.61	20.54	0.443655723	38.46153846	15	90	62	0.322	50.11836	48.65191	150	44.5	19.77777778	7.9655	8.714285714	4	0	0
9	71	71	1	3	Intervention	0		0		Incl	0	829.5714286	14.81	13.1	0.64516129	43.47826087	12	45	40	0.371	50.11836	48.65191	165	54	19.83471074	12.42	4.285714286	1.571428571
9	71	71	1	3	Intervention	0		0		Incl	12	1382.857143	15.35	14.24	0.607533414	43.47826087	14	45	44	0.371	50.11836	48.65191	165	54.7	20.09182736	11.9793	6.857142857	5.428571429	0	1
9	72	91	2	1	Intervention	0		0		SubEx	0	806.7142857	11.2	18	1.017293998	41.66666667	15	75	77	0.322	42.95597	42.68216	146	44.8	21.01707637	8.8256	4	1
9	72	91	2	1	Intervention	0		0		SubEx	12	922.5714286	11.02	18.6	1.059322034	41.66666667	15	75	78	0.601	45.52189	41.42448	146	45.1	21.15781573	8.569	6.857142857	1.857142857	0	0
9	73	81	1	2	Intervention	0		0		SubEx	0	696.1428571	14.8	22.7	0.505050505	43.47826087	12	90	98	0.322	39.95537	40.46366	165	55.2	20.27548209	13.8	4	1
9	73	81	1	2	Intervention	0		0		SubEx	12	863.7142857	15.28	24.16	0.517063082	41.66666667	12	90	100	0.154	39.95537	40.46366	165	54.8	20.12855831	14.796	5.428571429	1.714285714	0	1
9	74	87	1	1	Intervention	0		0		SubEx	0	661.1428571	15.39	26.4	0.434782609	40	18	60	69	0.371	42.95597	42.68216	162	60.5	23.05288828	12.1	2.857142857	0.571428571
9	74	87	1	1	Intervention	0		0		SubEx	12	912.2857143	15.71	26.82	0.405844156	38.46153846	19	60	71	0.371	42.95597	42.68216	162	60.2	22.93857644	12.642	4.857142857	3	0	0
9	75	77	1	1	Intervention	0		0		SubEx	0	624.8571429	15.93	15.2	0.740740741	41.66666667	15	80	98	0.601	43.05797	40.36166	167	62	22.23098713	11.78	3.142857143	0.428571429
9	75	77	1	1	Intervention	0		0		SubEx	12	891.8571429	15.19	16.16	0.844594595	41.66666667	15	80	100	0.322	45.62389	39.10398	167	62	22.23098713	11.532	7.428571429	3	0	1
9	76	72	2	2	Intervention	0		0		Incl	0	742.5714286	14.61	5.3	0.512820513	40	16	55	69	0.154	45.52189	41.42448	158	40.9	16.38359237	8.5072	5	1
9	76	72	2	2	Intervention	0		0		Incl	12	1411.857143	14.66	6.3	0.550660793	40	16	55	70	0.322	45.52189	41.42448	158	42.1	16.86428457	9.683	8.571428571	4.285714286	1	1
9	77	88	2	3	Intervention	0		0		Incl	0	555.7142857	14.7	9.9	0.854700855	41.66666667	15	55	71	0.371	42.95597	42.68216	150	41.2	18.31111111	9.1876	3.285714286	0.571428571
9	77	88	2	3	Intervention	0		0		Incl	12	1488.428571	15.41	8.5	0.904159132	41.66666667	17	55	70	0.371	42.95597	42.68216	150	41.6	18.48888889	8.9024	9.714285714	6.571428571	1	1
11	78	71	1	1	Intervention	0		0		SubEx	0	952	15.23	15.9	1.075268817	45.45454545	12	90	107	0.322	38.07655	44.797	162	55	20.95717116	11.77	6.142857143	1.428571429
11	78	71	1	1	Intervention	0		0		SubEx	12	933.1428571	15.36	17.28	0.988142292	45.45454545	12	90	107	0.601	38.07655	44.797	162	54	20.57613169	12.636	5.714285714	2.428571429	0	0
11	79	92	1	1	Intervention	0		0		Incl	0	607	15.86	21.4	0.540540541	40	15	85	91	0.322	42.95597	42.68216	156	50	20.54569362	9.95	4.571428571	0.714285714
11	79	92	1	1	Intervention	0		0		Incl	12	928.2857143	14.23	19.94	0.566893424	38.46153846	15	85	92	0.154	42.95597	42.68216	156	48	19.72386588	9.168	6.285714286	2.142857143	0	1
11	80	74	1	2	Intervention	0		0		SubEx	0	840.7142857	14.86	13.9	1.030927835	41.66666667	12	100	115	0.371	43.65047	44.22858	172	62	20.9572742	11.78	4.571428571	1.714285714
11	80	74	1	2	Intervention	0		0		SubEx	12	1008	14.34	14.24	1.066098081	41.66666667	14	100	115	0.371	43.55507	46.39893	172	61	20.61925365	12.322	6	3.285714286	0	0
9	81	81	2	1	Control	0		0		Incl	0	756.4285714	15.77	18	0.769230769	41.66666667	18	100	74	0.601	42.95597	42.68216	160	55.8	21.796875	9.765	4.571428571	1
9	81	81	2	1	Control	0		0		Incl	12	752.2857143	15.47	16.82	0.738552437	41.66666667	18	100	74	0.322	42.95597	42.68216	160	57	22.265625	9.69	4.285714286	0.571428571	0	0
9	82	79	1	1	Control	0		0		Incl	0	667.7142857	14.58	25.6	0.826446281	40	15	100	87	0.154	38.17855	42.4765	172	65.2	22.03893997	13.692	2.714285714	0.714285714
9	82	79	1	1	Control	0		0		Incl	12	552.2857143	13.62	27.46	0.804505229	40	15	100	87	0.322	38.17855	42.4765	172	65.6	22.17414819	14.432	3.571428571	0.714285714	0	1
9	83	88	2	1	Control	1	relocation	0		Incl	0	578	15.36	14.2	0.825082508		16	75	67	0.371	42.95597	42.68216	168	55	19.48696145	8.8	4.285714286	1
9	83	88	2	1	Control	1	relocation	0		Incl	12	544.1428571	16.36	16.08	0.757002271		17	75	68	0.371	42.95597	42.68216	168	54.2	19.20351474	9.0514	4.857142857	0.714285714	1	1
9	84	79	1	2	Control	0		0		Incl	0	654.5714286	15.08	19.9	0.625	38.46153846	15	70	69	0.322	38.07655	44.797	165	66	24.24242424	15.576	2.285714286	1.428571429
9	84	79	1	2	Control	0		0		Incl	12	786.7142857	15.65	18.8	0.569476082	38.46153846	15	70	69	0.322	42.76035	42.52172	165	67.2	24.68319559	14.112	4.142857143	1.428571429	0	1
9	85	82	1	1	Control	0		0		Incl	0	686.2857143	15.3	19.7	0.89206066	41.66666667	12	100	103	0.322	42.95597	42.68216	170	70.2	24.29065744	18.252	2.714285714	1
9	85	82	1	1	Control	0		0		Incl	12	643	15.89	17.9	0.819672131	41.66666667	12	100	102	0.322	42.95597	42.68216	170	69.6	24.08304498	16.8432	2.714285714	0.571428571	0	1
9	86	86	2	1	Control	0		0		Incl	0	887.5714286	15.22	12	0.689655172	43.47826087	15	65	92	0.371	43.65047	44.22858	150	45	20	7.65	5.714285714	1.142857143
9	86	86	2	1	Control	0		0		Incl	12	821.2857143	14.77	12.3	0.722543353	43.47826087	16	65	93	0.371	43.65047	44.22858	150	43.2	19.2	6.9984	4.142857143	1.285714286	1	1
11	87	75	2	2	Control	0		0		Incl	0	517.1428571	15.41	13.2	0.492610837	41.66666667	12	45	60	0.423	42.95597	42.68216	160	54.6	21.328125	8.3538	2.142857143	0.714285714
11	87	75	2	2	Control	0		0		Incl	12	497.5714286	15.52	12.1	0.459136823	41.66666667	12	45	60	0.322	42.95597	42.68216	160	55.2	21.5625	7.8384	2.714285714	0.428571429	1	1
