# Supplementary material for: Effects of Adachi Rehabilitation Programme on older adults under long-term care: A multi-centre controlled trial
Source: PLoS One. 2021 Feb 12;16(2):e0245646. doi: 10.1371/journal.pone.0245646 (PMC7880461; doi:10.1371/journal.pone.0245646)
Supplement: S1 Data — (GZ) [file pone.0245646.s007.tar.gz › data/thesis_homestep.csv]

ID	Analysis	LSA	step	day	group	week	droput
1	Included	same	2324	home	ARP	0
1	Included	same	5122	home	ARP	0
1	Included	same	2810	home	ARP	0
1	Included	same	2450	daycare	ARP	0
1	Included	same	1149	home	ARP	0
1	Included	same	180	home	ARP	0
1	Included	same	715	daycare	ARP	0
1	Included	same	2879	home	ARP	4
1	Included	same	2879	home	ARP	4
1	Included	same	2596	home	ARP	4
1	Included	same	1756	intervention	ARP	4
1	Included	same	509	home	ARP	4
1	Included	same	809	home	ARP	4
1	Included	same	341	daycare	ARP	4
1	Included	same	4726	home	ARP	12
1	Included	same	2904	home	ARP	12
1	Included	same	2211	home	ARP	12
1	Included	same	4756	intervention	ARP	12
1	Included	same	2283	home	ARP	12
1	Included	same	5428	home	ARP	12
1	Included	same	603	daycare	ARP	12
2	Ex	same	933	home	ARP	0
2	Ex	same	1123	home	ARP	0
2	Ex	same	1140	home	ARP	0
2	Ex	same	1040	daycare	ARP	0
2	Ex	same	756	home	ARP	0
2	Ex	same	359	home	ARP	0
2	Ex	same	495	daycare	ARP	0
2	Ex	same	500	home	ARP	4
2	Ex	same	967	home	ARP	4
2	Ex	same	818	home	ARP	4
2	Ex	same	327	intervention	ARP	4
2	Ex	same	469	home	ARP	4
2	Ex	same	533	home	ARP	4
2	Ex	same	754	daycare	ARP	4
2	Ex	same	977	home	ARP	12
2	Ex	same	208	home	ARP	12
2	Ex	same	810	home	ARP	12
2	Ex	same	1642	intervention	ARP	12
2	Ex	same	1481	home	ARP	12
2	Ex	same	896	home	ARP	12
2	Ex	same	618	daycare	ARP	12
3	Ex	improved	1156	home	ARP	0
3	Ex	improved	964	home	ARP	0
3	Ex	improved	1488	home	ARP	0
3	Ex	improved	1898	daycare	ARP	0
3	Ex	improved	302	home	ARP	0
3	Ex	improved	836	home	ARP	0
3	Ex	improved	895	daycare	ARP	0
3	Ex	improved	1288	home	ARP	4
3	Ex	improved	1288	home	ARP	4
3	Ex	improved	4078	home	ARP	4
3	Ex	improved	773	intervention	ARP	4
3	Ex	improved	230	home	ARP	4
3	Ex	improved	1129	home	ARP	4
3	Ex	improved	152	daycare	ARP	4
3	Ex	improved	1436	home	ARP	12
3	Ex	improved	1663	home	ARP	12
3	Ex	improved	1522	home	ARP	12
3	Ex	improved	1821	intervention	ARP	12
3	Ex	improved	567	home	ARP	12
3	Ex	improved	993	home	ARP	12
3	Ex	improved	538	daycare	ARP	12
4	Included	improved	696	home	ARP	0
4	Included	improved	607	home	ARP	0
4	Included	improved	826	home	ARP	0
4	Included	improved	424	daycare	ARP	0
4	Included	improved	336	home	ARP	0
4	Included	improved	1036	home	ARP	0
4	Included	improved	253	daycare	ARP	0
4	Included	improved	200	home	ARP	4
4	Included	improved	402	home	ARP	4
4	Included	improved	1035	home	ARP	4
4	Included	improved	2379	intervention	ARP	4
4	Included	improved	474	home	ARP	4
4	Included	improved	731	home	ARP	4
4	Included	improved	889	daycare	ARP	4
4	Included	improved	716	home	ARP	12
4	Included	improved	3124	home	ARP	12
4	Included	improved	931	home	ARP	12
4	Included	improved	2379	intervention	ARP	12
4	Included	improved	960	home	ARP	12
4	Included	improved	743	home	ARP	12
4	Included	improved	319	daycare	ARP	12
91	Included	same	696	home	CON	0
91	Included	same	607	home	CON	0
91	Included	same	826	home	CON	0
91	Included	same	424	daycare	CON	0
91	Included	same	336	home	CON	0
91	Included	same	1036	home	CON	0
91	Included	same	253	daycare	CON	0
91	Included	same	200	home	CON	4
91	Included	same	402	home	CON	4
91	Included	same	1035	home	CON	4
91	Included	same	2379	daycare	CON	4
91	Included	same	474	home	CON	4
91	Included	same	731	home	CON	4
91	Included	same	889	daycare	CON	4
91	Included	same	845	home	CON	12
91	Included	same	1241	home	CON	12
91	Included	same	578	home	CON	12
91	Included	same	1214	daycare	CON	12
91	Included	same	456	home	CON	12
91	Included	same	875	home	CON	12
91	Included	same	319	daycare	CON	12
5	Ex	same	1026	home	ARP	0
5	Ex	same	1284	home	ARP	0
5	Ex	same	2488	home	ARP	0
5	Ex	same	3510	daycare	ARP	0
5	Ex	same	816	home	ARP	0
5	Ex	same	307	home	ARP	0
5	Ex	same	371	daycare	ARP	0
5	Ex	same	1843	home	ARP	4
5	Ex	same	1843	home	ARP	4
5	Ex	same	1334	home	ARP	4
5	Ex	same	2455	intervention	ARP	4
5	Ex	same	418	home	ARP	4
5	Ex	same	379	home	ARP	4
5	Ex	same	1018	daycare	ARP	4
5	Ex	same	1615	home	ARP	12
5	Ex	same	1722	home	ARP	12
5	Ex	same	1916	home	ARP	12
5	Ex	same	2455	intervention	ARP	12
5	Ex	same	1916	home	ARP	12
5	Ex	same	1656	home	ARP	12
5	Ex	same	218	daycare	ARP	12
6	Ex	same	320	home	ARP	0
6	Ex	same	1046	home	ARP	0
6	Ex	same	296	home	ARP	0
6	Ex	same	1197	daycare	ARP	0
6	Ex	same	1173	home	ARP	0
6	Ex	same	823	home	ARP	0
6	Ex	same	1090	daycare	ARP	0
6	Ex	same	1000	home	ARP	4
6	Ex	same	1128	home	ARP	4
6	Ex	same	906	home	ARP	4
6	Ex	same	2045	intervention	ARP	4
6	Ex	same	879	home	ARP	4
6	Ex	same	850	home	ARP	4
6	Ex	same	395	daycare	ARP	4
6	Ex	same	1120	home	ARP	12
6	Ex	same	1004	home	ARP	12
6	Ex	same	393	home	ARP	12
6	Ex	same	2125	intervention	ARP	12
6	Ex	same	370	home	ARP	12
6	Ex	same	443	home	ARP	12
6	Ex	same	549	daycare	ARP	12
7	Ex	same	3468	home	ARP	0
7	Ex	same	5646	home	ARP	0
7	Ex	same	4010	home	ARP	0
7	Ex	same	3420	daycare	ARP	0
7	Ex	same	673	home	ARP	0
7	Ex	same	1185	home	ARP	0
7	Ex	same	573	daycare	ARP	0
7	Ex	same	4100	home	ARP	4
7	Ex	same	782	home	ARP	4
7	Ex	same	812	home	ARP	4
7	Ex	same	2226	intervention	ARP	4
7	Ex	same	369	home	ARP	4
7	Ex	same	658	home	ARP	4
7	Ex	same	638	daycare	ARP	4
7	Ex	same	775	home	ARP	12
7	Ex	same	768	home	ARP	12
7	Ex	same	883	home	ARP	12
7	Ex	same	2226	intervention	ARP	12
7	Ex	same	750	home	ARP	12
7	Ex	same	1141	home	ARP	12
7	Ex	same	758	daycare	ARP	12
8	Included	same	1605	home	ARP	0
8	Included	same	911	home	ARP	0
8	Included	same	3411	home	ARP	0
8	Included	same	864	daycare	ARP	0
8	Included	same	988	home	ARP	0
8	Included	same	911	home	ARP	0
8	Included	same	340	daycare	ARP	0
8	Included	same	8705	home	ARP	4
8	Included	same	8705	home	ARP	4
8	Included	same	967	home	ARP	4
8	Included	same	2040	intervention	ARP	4
8	Included	same	693	home	ARP	4
8	Included	same	1024	home	ARP	4
8	Included	same	720	daycare	ARP	4
8	Included	same	2554	home	ARP	12
8	Included	same	894	home	ARP	12
8	Included	same	1014	home	ARP	12
8	Included	same	3453	intervention	ARP	12
8	Included	same	1072	home	ARP	12
8	Included	same	2854	home	ARP	12
8	Included	same	678	daycare	ARP	12
95	Included	same	1605	home	CON	0
95	Included	same	911	home	CON	0
95	Included	same	3411	home	CON	0
95	Included	same	864	daycare	CON	0
95	Included	same	988	home	CON	0
95	Included	same	911	home	CON	0
95	Included	same	340	daycare	CON	0
95	Included	same	8705	home	CON	4
95	Included	same	8705	home	CON	4
95	Included	same	967	home	CON	4
95	Included	same	2040	daycare	CON	4
95	Included	same	693	home	CON	4
95	Included	same	1024	home	CON	4
95	Included	same	720	daycare	CON	4
95	Included	same	907	home	CON	12
95	Included	same	1131	home	CON	12
95	Included	same	584	home	CON	12
95	Included	same	1220	daycare	CON	12
95	Included	same	687	home	CON	12
95	Included	same	889	home	CON	12
95	Included	same	678	daycare	CON	12
9	Included	same	1088	home	ARP	0
9	Included	same	312	home	ARP	0
9	Included	same	164	home	ARP	0
9	Included	same	4008	daycare	ARP	0
9	Included	same	1113	home	ARP	0
9	Included	same	958	home	ARP	0
9	Included	same	248	daycare	ARP	0
9	Included	same	5299	home	ARP	4
9	Included	same	5299	home	ARP	4
9	Included	same	236	home	ARP	4
9	Included	same	2324	intervention	ARP	4
9	Included	same	511	home	ARP	4
9	Included	same	1144	home	ARP	4
9	Included	same	406	daycare	ARP	4
9	Included	same	2658	home	ARP	12
9	Included	same	2324	home	ARP	12
9	Included	same	1632	home	ARP	12
9	Included	same	2324	intervention	ARP	12
9	Included	same	958	home	ARP	12
9	Included	same	2590	home	ARP	12
9	Included	same	754	daycare	ARP	12
10	Included	same	102	home	ARP	0
10	Included	same	1067	home	ARP	0
10	Included	same	1162	home	ARP	0
10	Included	same	326	daycare	ARP	0
10	Included	same	216	home	ARP	0
10	Included	same	910	home	ARP	0
10	Included	same	583	daycare	ARP	0
10	Included	same	140	home	ARP	4
10	Included	same	1168	home	ARP	4
10	Included	same	654	home	ARP	4
10	Included	same	2344	intervention	ARP	4
10	Included	same	540	home	ARP	4
10	Included	same	688	home	ARP	4
10	Included	same	446	daycare	ARP	4
10	Included	same	632	home	ARP	12
10	Included	same	855	home	ARP	12
10	Included	same	1066	home	ARP	12
10	Included	same	2344	intervention	ARP	12
10	Included	same	986	home	ARP	12
10	Included	same	834	home	ARP	12
10	Included	same	586	daycare	ARP	12
11	Ex	same	664	home	ARP	0	dropout
11	Ex	same	219	home	ARP	0	dropout
11	Ex	same	1547	home	ARP	0	dropout
11	Ex	same	279	daycare	ARP	0	dropout
11	Ex	same	620	home	ARP	0	dropout
11	Ex	same	611	home	ARP	0	dropout
11	Ex	same	204	daycare	ARP	0	dropout
11	Ex	same	1072	home	ARP	4	dropout
11	Ex	same	1072	home	ARP	4	dropout
11	Ex	same	2660	home	ARP	4	dropout
11	Ex	same	2466	daycare	ARP	4	dropout
11	Ex	same	535	home	ARP	4	dropout
11	Ex	same	1148	home	ARP	4	dropout
11	Ex	same	348	daycare	ARP	4	dropout
11	Ex	same	633	home	ARP	12	dropout
11	Ex	same	780	home	ARP	12	dropout
11	Ex	same	348	home	ARP	12	dropout
11	Ex	same	2466	daycare	ARP	12	dropout
11	Ex	same	289	home	ARP	12	dropout
11	Ex	same	730	home	ARP	12	dropout
11	Ex	same	541	daycare	ARP	12	dropout
97	Included	improved	664	home	CON	0
97	Included	improved	219	home	CON	0
97	Included	improved	1547	home	CON	0
97	Included	improved	279	daycare	CON	0
97	Included	improved	620	home	CON	0
97	Included	improved	611	home	CON	0
97	Included	improved	204	daycare	CON	0
97	Included	improved	1072	home	CON	4
97	Included	improved	1072	home	CON	4
97	Included	improved	2660	home	CON	4
97	Included	improved	2466	daycare	CON	4
97	Included	improved	535	home	CON	4
97	Included	improved	1148	home	CON	4
97	Included	improved	348	daycare	CON	4
97	Included	improved	688	home	CON	12
97	Included	improved	780	home	CON	12
97	Included	improved	547	home	CON	12
97	Included	improved	987	daycare	CON	12
97	Included	improved	389	home	CON	12
97	Included	improved	997	home	CON	12
97	Included	improved	541	daycare	CON	12
0	Included	same	664	home	X	0
0	Included	same	219	home	X	0
0	Included	same	1547	home	X	0
0	Included	same	279	daycare	X	0
0	Included	same	620	home	X	0
0	Included	same	611	home	X	0
0	Included	same	204	daycare	X	0
0	Included	same	1072	home	X	4
0	Included	same	1072	home	X	4
0	Included	same	2660	home	X	4
0	Included	same	2466	daycare	X	4
0	Included	same	535	home	X	4
0	Included	same	1148	home	X	4
0	Included	same	348	daycare	X	4
0	Included	same	633	home	X	12
0	Included	same	1988	home	X	12
0	Included	same	1120	home	X	12
0	Included	same	2466	daycare	X	12
0	Included	same	986	home	X	12
0	Included	same	1775	home	X	12
0	Included	same	541	daycare	X	12
12	Included	same	980	home	CON	0
12	Included	same	562	home	CON	0
12	Included	same	781	home	CON	0
12	Included	same	695	daycare	CON	0
12	Included	same	1042	home	CON	0
12	Included	same	806	home	CON	0
12	Included	same	481	home	CON	0
12	Included	same	1020	home	CON	4
12	Included	same	853	home	CON	4
12	Included	same	1039	home	CON	4
12	Included	same	733	daycare	CON	4
12	Included	same	171	home	CON	4
12	Included	same	930	home	CON	4
12	Included	same	601	home	CON	4
12	Included	same	489	home	CON	12
12	Included	same	568	home	CON	12
12	Included	same	220	home	CON	12
12	Included	same	1196	daycare	CON	12
12	Included	same	1078	home	CON	12
12	Included	same	748	home	CON	12
12	Included	same	600	home	CON	12
13	Included	same	1827	home	CON	0
13	Included	same	3102	home	CON	0
13	Included	same	3660	home	CON	0
13	Included	same	1981	daycare	CON	0
13	Included	same	517	home	CON	0
13	Included	same	858	home	CON	0
13	Included	same	175	home	CON	0
13	Included	same	439	home	CON	4
13	Included	same	439	home	CON	4
13	Included	same	1024	home	CON	4
13	Included	same	4182	daycare	CON	4
13	Included	same	151	home	CON	4
13	Included	same	168	home	CON	4
13	Included	same	1127	home	CON	4
13	Included	same	1123	home	CON	12
13	Included	same	489	home	CON	12
13	Included	same	1120	home	CON	12
13	Included	same	585	daycare	CON	12
13	Included	same	417	home	CON	12
13	Included	same	732	home	CON	12
13	Included	same	808	home	CON	12
14	Included	same	866	home	CON	0
14	Included	same	1084	home	CON	0
14	Included	same	4868	home	CON	0
14	Included	same	3483	daycare	CON	0
14	Included	same	467	home	CON	0
14	Included	same	1188	home	CON	0
14	Included	same	226	home	CON	0
14	Included	same	2867	home	CON	4
14	Included	same	2867	home	CON	4
14	Included	same	388	home	CON	4
14	Included	same	693	daycare	CON	4
14	Included	same	815	home	CON	4
14	Included	same	172	home	CON	4
14	Included	same	782	home	CON	4
14	Included	same	1601	home	CON	12
14	Included	same	1764	home	CON	12
14	Included	same	1782	home	CON	12
14	Included	same	1935	daycare	CON	12
14	Included	same	1777	home	CON	12
14	Included	same	1021	home	CON	12
14	Included	same	1942	home	CON	12
98	Included	same	866	home	CON	0
98	Included	same	1084	home	CON	0
98	Included	same	4868	home	CON	0
98	Included	same	3483	daycare	CON	0
98	Included	same	467	home	CON	0
98	Included	same	1188	home	CON	0
98	Included	same	226	home	CON	0
98	Included	same	2867	home	CON	4
98	Included	same	2867	home	CON	4
98	Included	same	388	home	CON	4
98	Included	same	693	daycare	CON	4
98	Included	same	815	home	CON	4
98	Included	same	172	home	CON	4
98	Included	same	782	home	CON	4
98	Included	same	989	home	CON	12
98	Included	same	1850	home	CON	12
98	Included	same	889	home	CON	12
98	Included	same	968	daycare	CON	12
98	Included	same	1887	home	CON	12
98	Included	same	1957	home	CON	12
98	Included	same	1875	home	CON	12
15	Included	same	1020	home	ARP	0
15	Included	same	168	home	ARP	0
15	Included	same	305	home	ARP	0
15	Included	same	725	daycare	ARP	0
15	Included	same	700	home	ARP	0
15	Included	same	1017	home	ARP	0
15	Included	same	505	home	ARP	0
15	Included	same	1502	home	ARP	4
15	Included	same	669	home	ARP	4
15	Included	same	316	home	ARP	4
15	Included	same	2738	intervention	ARP	4
15	Included	same	680	home	ARP	4
15	Included	same	1005	home	ARP	4
15	Included	same	578	home	ARP	4
15	Included	same	2154	home	ARP	12
15	Included	same	2230	home	ARP	12
15	Included	same	729	home	ARP	12
15	Included	same	2738	intervention	ARP	12
15	Included	same	336	home	ARP	12
15	Included	same	3102	home	ARP	12
15	Included	same	1112	home	ARP	12
16	Included	same	662	home	ARP	0
16	Included	same	2482	home	ARP	0
16	Included	same	5130	home	ARP	0
16	Included	same	682	daycare	ARP	0
16	Included	same	398	home	ARP	0
16	Included	same	618	home	ARP	0
16	Included	same	817	home	ARP	0
16	Included	same	3228	home	ARP	4
16	Included	same	1147	home	ARP	4
16	Included	same	771	home	ARP	4
16	Included	same	3740	intervention	ARP	4
16	Included	same	975	home	ARP	4
16	Included	same	385	home	ARP	4
16	Included	same	174	home	ARP	4
16	Included	same	2609	home	ARP	12
16	Included	same	2254	home	ARP	12
16	Included	same	502	home	ARP	12
16	Included	same	3740	intervention	ARP	12
16	Included	same	479	home	ARP	12
16	Included	same	2893	home	ARP	12
16	Included	same	962	home	ARP	12
17	Included	same	1000	home	ARP	0
17	Included	same	1109	daycare	ARP	0
17	Included	same	2360	daycare	ARP	0
17	Included	same	747	daycare	ARP	0
17	Included	same	727	home	ARP	0
17	Included	same	341	daycare	ARP	0
17	Included	same	352	home	ARP	0
17	Included	same	3000	home	ARP	4
17	Included	same	1196	daycare	ARP	4
17	Included	same	787	daycare	ARP	4
17	Included	same	2689	intervention	ARP	4
17	Included	same	205	home	ARP	4
17	Included	same	426	daycare	ARP	4
17	Included	same	648	home	ARP	4
17	Included	same	663	home	ARP	12
17	Included	same	931	daycare	ARP	12
17	Included	same	1207	daycare	ARP	12
17	Included	same	1846	intervention	ARP	12
17	Included	same	1555	home	ARP	12
17	Included	same	336	daycare	ARP	12
17	Included	same	1576	home	ARP	12
18	Included	improved	120	home	ARP	0
18	Included	improved	530	daycare	ARP	0
18	Included	improved	189	daycare	ARP	0
18	Included	improved	433	daycare	ARP	0
18	Included	improved	1081	home	ARP	0
18	Included	improved	560	daycare	ARP	0
18	Included	improved	746	home	ARP	0
18	Included	improved	752	home	ARP	4
18	Included	improved	752	daycare	ARP	4
18	Included	improved	113	daycare	ARP	4
18	Included	improved	2211	intervention	ARP	4
18	Included	improved	715	home	ARP	4
18	Included	improved	1086	daycare	ARP	4
18	Included	improved	935	home	ARP	4
18	Included	improved	536	home	ARP	12
18	Included	improved	421	daycare	ARP	12
18	Included	improved	409	daycare	ARP	12
18	Included	improved	2211	intervention	ARP	12
18	Included	improved	873	home	ARP	12
18	Included	improved	456	daycare	ARP	12
18	Included	improved	308	home	ARP	12
19	Ex	same	210	home	ARP	0
19	Ex	same	512	daycare	ARP	0
19	Ex	same	946	daycare	ARP	0
19	Ex	same	529	daycare	ARP	0
19	Ex	same	965	home	ARP	0
19	Ex	same	183	daycare	ARP	0
19	Ex	same	408	home	ARP	0
19	Ex	same	1000	home	ARP	4
19	Ex	same	617	daycare	ARP	4
19	Ex	same	1046	daycare	ARP	4
19	Ex	same	1142	intervention	ARP	4
19	Ex	same	370	home	ARP	4
19	Ex	same	1045	daycare	ARP	4
19	Ex	same	733	home	ARP	4
19	Ex	same	652	home	ARP	12
19	Ex	same	731	daycare	ARP	12
19	Ex	same	396	daycare	ARP	12
19	Ex	same	1867	intervention	ARP	12
19	Ex	same	352	home	ARP	12
19	Ex	same	723	daycare	ARP	12
19	Ex	same	1003	home	ARP	12
20	Ex	improved	27	home	ARP	0	dropout
20	Ex	improved	117	daycare	ARP	0	dropout
20	Ex	improved	743	daycare	ARP	0	dropout
20	Ex	improved	332	daycare	ARP	0	dropout
20	Ex	improved	234	home	ARP	0	dropout
20	Ex	improved	275	daycare	ARP	0	dropout
20	Ex	improved	353	home	ARP	0	dropout
20	Ex	improved	176	home	ARP	4	dropout
20	Ex	improved	176	daycare	ARP	4	dropout
20	Ex	improved	1110	daycare	ARP	4	dropout
20	Ex	improved	2712	daycare	ARP	4	dropout
20	Ex	improved	663	home	ARP	4	dropout
20	Ex	improved	1095	daycare	ARP	4	dropout
20	Ex	improved	245	home	ARP	4	dropout
20	Ex	improved	586	home	ARP	12	dropout
20	Ex	improved	261	daycare	ARP	12	dropout
20	Ex	improved	204	daycare	ARP	12	dropout
20	Ex	improved	2712	daycare	ARP	12	dropout
20	Ex	improved	1149	home	ARP	12	dropout
20	Ex	improved	454	daycare	ARP	12	dropout
20	Ex	improved	1097	home	ARP	12	dropout
21	Included	same	80	home	ARP	0
21	Included	same	812	daycare	ARP	0
21	Included	same	812	daycare	ARP	0
21	Included	same	529	daycare	ARP	0
21	Included	same	150	home	ARP	0
21	Included	same	1172	daycare	ARP	0
21	Included	same	385	home	ARP	0
21	Included	same	600	home	ARP	4
21	Included	same	725	daycare	ARP	4
21	Included	same	1161	daycare	ARP	4
21	Included	same	2557	intervention	ARP	4
21	Included	same	283	home	ARP	4
21	Included	same	740	daycare	ARP	4
21	Included	same	518	home	ARP	4
21	Included	same	904	home	ARP	12
21	Included	same	499	daycare	ARP	12
21	Included	same	348	daycare	ARP	12
21	Included	same	2557	intervention	ARP	12
21	Included	same	827	home	ARP	12
21	Included	same	757	daycare	ARP	12
21	Included	same	1164	home	ARP	12
22	Included	same	652	home	ARP	0
22	Included	same	0	0	ARP	0
22	Included	same	388	0	ARP	0
22	Included	same	153	daycare	ARP	0
22	Included	same	942	home	ARP	0
22	Included	same	797	home	ARP	0
22	Included	same	290	home	ARP	0
22	Included	same	685	home	ARP	4
22	Included	same	927	0	ARP	4
22	Included	same	340	0	ARP	4
22	Included	same	2560	intervention	ARP	4
22	Included	same	704	home	ARP	4
22	Included	same	845	home	ARP	4
22	Included	same	274	home	ARP	4
22	Included	same	680	home	ARP	12
22	Included	same	588	0	ARP	12
22	Included	same	501	0	ARP	12
22	Included	same	2560	intervention	ARP	12
22	Included	same	846	home	ARP	12
22	Included	same	1069	home	ARP	12
22	Included	same	974	home	ARP	12
23	Included	same	2102	home	ARP	0
23	Included	same	247	home	ARP	0
23	Included	same	212	daycare	ARP	0
23	Included	same	178	daycare	ARP	0
23	Included	same	949	home	ARP	0
23	Included	same	901	home	ARP	0
23	Included	same	374	daycare	ARP	0
23	Included	same	2501	home	ARP	4
23	Included	same	442	home	ARP	4
23	Included	same	433	daycare	ARP	4
23	Included	same	1157	intervention	ARP	4
23	Included	same	812	home	ARP	4
23	Included	same	609	home	ARP	4
23	Included	same	683	daycare	ARP	4
23	Included	same	2629	home	ARP	12
23	Included	same	2325	home	ARP	12
23	Included	same	2288	daycare	ARP	12
23	Included	same	3956	intervention	ARP	12
23	Included	same	2901	home	ARP	12
23	Included	same	1151	home	ARP	12
23	Included	same	791	daycare	ARP	12
24	Ex	same	1210	home	ARP	0	dropout
24	Ex	same	833	home	ARP	0	dropout
24	Ex	same	259	daycare	ARP	0	dropout
24	Ex	same	287	daycare	ARP	0	dropout
24	Ex	same	479	home	ARP	0	dropout
24	Ex	same	654	home	ARP	0	dropout
24	Ex	same	403	daycare	ARP	0	dropout
24	Ex	same	2300	home	ARP	4	dropout
24	Ex	same	359	home	ARP	4	dropout
24	Ex	same	228	daycare	ARP	4	dropout
24	Ex	same	2180	daycare	ARP	4	dropout
24	Ex	same	389	home	ARP	4	dropout
24	Ex	same	1045	home	ARP	4	dropout
24	Ex	same	1126	daycare	ARP	4	dropout
24	Ex	same	590	home	ARP	12	dropout
24	Ex	same	596	home	ARP	12	dropout
24	Ex	same	341	daycare	ARP	12	dropout
24	Ex	same	217	daycare	ARP	12	dropout
24	Ex	same	428	home	ARP	12	dropout
24	Ex	same	365	home	ARP	12	dropout
24	Ex	same	234	daycare	ARP	12	dropout
25	Included	same	2310	home	ARP	0
25	Included	same	1191	home	ARP	0
25	Included	same	934	daycare	ARP	0
25	Included	same	410	daycare	ARP	0
25	Included	same	1107	home	ARP	0
25	Included	same	185	home	ARP	0
25	Included	same	521	daycare	ARP	0
25	Included	same	2550	home	ARP	4
25	Included	same	631	home	ARP	4
25	Included	same	995	daycare	ARP	4
25	Included	same	2247	intervention	ARP	4
25	Included	same	449	home	ARP	4
25	Included	same	311	home	ARP	4
25	Included	same	608	daycare	ARP	4
25	Included	same	2472	home	ARP	12
25	Included	same	1016	home	ARP	12
25	Included	same	260	daycare	ARP	12
25	Included	same	1639	intervention	ARP	12
25	Included	same	1538	home	ARP	12
25	Included	same	532	home	ARP	12
25	Included	same	292	daycare	ARP	12
26	Included	same	3120	home	ARP	0
26	Included	same	5750	home	ARP	0
26	Included	same	3068	daycare	ARP	0
26	Included	same	3162	daycare	ARP	0
26	Included	same	6575	home	ARP	0
26	Included	same	2163	home	ARP	0
26	Included	same	3014	daycare	ARP	0
26	Included	same	4438	home	ARP	4
26	Included	same	4219	home	ARP	4
26	Included	same	4045	daycare	ARP	4
26	Included	same	2540	intervention	ARP	4
26	Included	same	320	home	ARP	4
26	Included	same	734	home	ARP	4
26	Included	same	169	daycare	ARP	4
26	Included	same	2211	home	ARP	12
26	Included	same	5826	home	ARP	12
26	Included	same	2152	daycare	ARP	12
26	Included	same	3895	intervention	ARP	12
26	Included	same	2459	home	ARP	12
26	Included	same	2444	home	ARP	12
26	Included	same	2631	daycare	ARP	12
27	Included	same	1256	home	ARP	0
27	Included	same	801	home	ARP	0
27	Included	same	684	daycare	ARP	0
27	Included	same	1016	daycare	ARP	0
27	Included	same	1015	home	ARP	0
27	Included	same	373	home	ARP	0
27	Included	same	369	daycare	ARP	0
27	Included	same	1324	home	ARP	4
27	Included	same	947	home	ARP	4
27	Included	same	471	daycare	ARP	4
27	Included	same	2104	intervention	ARP	4
27	Included	same	993	home	ARP	4
27	Included	same	230	home	ARP	4
27	Included	same	443	daycare	ARP	4
27	Included	same	1071	home	ARP	12
27	Included	same	3926	home	ARP	12
27	Included	same	456	daycare	ARP	12
27	Included	same	2104	intervention	ARP	12
27	Included	same	1135	home	ARP	12
27	Included	same	3472	home	ARP	12
27	Included	same	305	daycare	ARP	12
28	Included	same	844	home	CON	0
28	Included	same	477	daycare	CON	0
28	Included	same	3586	home	CON	0
28	Included	same	641	daycare	CON	0
28	Included	same	483	daycare	CON	0
28	Included	same	404	home	CON	0
28	Included	same	320	home	CON	0
28	Included	same	802	home	CON	4
28	Included	same	200	daycare	CON	4
28	Included	same	398	home	CON	4
28	Included	same	529	daycare	CON	4
28	Included	same	869	daycare	CON	4
28	Included	same	611	home	CON	4
28	Included	same	682	home	CON	4
28	Included	same	1131	home	CON	12
28	Included	same	587	daycare	CON	12
28	Included	same	687	home	CON	12
28	Included	same	364	daycare	CON	12
28	Included	same	216	daycare	CON	12
28	Included	same	1176	home	CON	12
28	Included	same	258	home	CON	12
29	Included	same	384	home	CON	0
29	Included	same	493	daycare	CON	0
29	Included	same	357	home	CON	0
29	Included	same	402	daycare	CON	0
29	Included	same	356	daycare	CON	0
29	Included	same	3700	home	CON	0
29	Included	same	1271	home	CON	0
29	Included	same	989	home	CON	4
29	Included	same	569	daycare	CON	4
29	Included	same	891	home	CON	4
29	Included	same	839	daycare	CON	4
29	Included	same	1110	daycare	CON	4
29	Included	same	1047	home	CON	4
29	Included	same	264	home	CON	4
29	Included	same	318	home	CON	12
29	Included	same	468	daycare	CON	12
29	Included	same	663	home	CON	12
29	Included	same	1095	daycare	CON	12
29	Included	same	693	daycare	CON	12
29	Included	same	575	home	CON	12
29	Included	same	545	home	CON	12
30	Included	same	277	home	ARP	0
30	Included	same	135	daycare	ARP	0
30	Included	same	142	home	ARP	0
30	Included	same	64	daycare	ARP	0
30	Included	same	151	daycare	ARP	0
30	Included	same	93	home	ARP	0
30	Included	same	46	home	ARP	0
30	Included	same	732	home	ARP	4
30	Included	same	345	daycare	ARP	4
30	Included	same	555	home	ARP	4
30	Included	same	2052	intervention	ARP	4
30	Included	same	946	daycare	ARP	4
30	Included	same	712	home	ARP	4
30	Included	same	476	home	ARP	4
30	Included	same	3024	home	ARP	12
30	Included	same	716	daycare	ARP	12
30	Included	same	1000	home	ARP	12
30	Included	same	2024	intervention	ARP	12
30	Included	same	369	daycare	ARP	12
30	Included	same	237	home	ARP	12
30	Included	same	4121	home	ARP	12
31	Included	same	542	home	ARP	0
31	Included	same	446	daycare	ARP	0
31	Included	same	285	home	ARP	0
31	Included	same	526	daycare	ARP	0
31	Included	same	363	daycare	ARP	0
31	Included	same	222	home	ARP	0
31	Included	same	61	home	ARP	0
31	Included	same	400	home	ARP	4
31	Included	same	378	daycare	ARP	4
31	Included	same	1149	home	ARP	4
31	Included	same	2886	intervention	ARP	4
31	Included	same	601	daycare	ARP	4
31	Included	same	638	home	ARP	4
31	Included	same	827	home	ARP	4
31	Included	same	703	home	ARP	12
31	Included	same	605	daycare	ARP	12
31	Included	same	278	home	ARP	12
31	Included	same	2046	intervention	ARP	12
31	Included	same	755	daycare	ARP	12
31	Included	same	1148	home	ARP	12
31	Included	same	666	home	ARP	12
32	Ex	same	59	home	ARP	0
32	Ex	same	519	daycare	ARP	0
32	Ex	same	668	home	ARP	0
32	Ex	same	563	daycare	ARP	0
32	Ex	same	642	daycare	ARP	0
32	Ex	same	366	home	ARP	0
32	Ex	same	384	home	ARP	0
32	Ex	same	500	home	ARP	4
32	Ex	same	1002	daycare	ARP	4
32	Ex	same	171	home	ARP	4
32	Ex	same	2808	intervention	ARP	4
32	Ex	same	662	daycare	ARP	4
32	Ex	same	1150	home	ARP	4
32	Ex	same	716	home	ARP	4
32	Ex	same	269	home	ARP	12
32	Ex	same	787	daycare	ARP	12
32	Ex	same	403	home	ARP	12
32	Ex	same	1976	intervention	ARP	12
32	Ex	same	584	daycare	ARP	12
32	Ex	same	201	home	ARP	12
32	Ex	same	800	home	ARP	12
33	Included	same	556	home	CON	0
33	Included	same	852	home	CON	0
33	Included	same	353	home	CON	0
33	Included	same	628	daycare	CON	0
33	Included	same	457	home	CON	0
33	Included	same	529	home	CON	0
33	Included	same	684	home	CON	0
33	Included	same	687	home	CON	4
33	Included	same	1164	home	CON	4
33	Included	same	198	home	CON	4
33	Included	same	367	daycare	CON	4
33	Included	same	837	home	CON	4
33	Included	same	917	home	CON	4
33	Included	same	528	home	CON	4
33	Included	same	360	home	CON	12
33	Included	same	456	home	CON	12
33	Included	same	349	home	CON	12
33	Included	same	282	daycare	CON	12
33	Included	same	202	home	CON	12
33	Included	same	392	home	CON	12
33	Included	same	466	home	CON	12
34	Included	same	567	home	CON	0
34	Included	same	483	home	CON	0
34	Included	same	1026	home	CON	0
34	Included	same	550	daycare	CON	0
34	Included	same	419	home	CON	0
34	Included	same	770	home	CON	0
34	Included	same	442	home	CON	0
34	Included	same	1702	home	CON	4
34	Included	same	677	home	CON	4
34	Included	same	486	home	CON	4
34	Included	same	555	daycare	CON	4
34	Included	same	265	home	CON	4
34	Included	same	742	home	CON	4
34	Included	same	183	home	CON	4
34	Included	same	575	home	CON	12
34	Included	same	1079	home	CON	12
34	Included	same	818	home	CON	12
34	Included	same	856	daycare	CON	12
34	Included	same	841	home	CON	12
34	Included	same	577	home	CON	12
34	Included	same	865	home	CON	12
35	Included	same	162	home	CON	0
35	Included	same	662	home	CON	0
35	Included	same	675	home	CON	0
35	Included	same	801	daycare	CON	0
35	Included	same	713	home	CON	0
35	Included	same	821	home	CON	0
35	Included	same	227	home	CON	0
35	Included	same	158	home	CON	4
35	Included	same	928	home	CON	4
35	Included	same	473	home	CON	4
35	Included	same	927	daycare	CON	4
35	Included	same	215	home	CON	4
35	Included	same	1005	home	CON	4
35	Included	same	189	home	CON	4
35	Included	same	609	home	CON	12
35	Included	same	374	home	CON	12
35	Included	same	917	home	CON	12
35	Included	same	618	daycare	CON	12
35	Included	same	609	home	CON	12
35	Included	same	947	home	CON	12
35	Included	same	1064	home	CON	12
36	Included	same	170	home	CON	0
36	Included	same	486	home	CON	0
36	Included	same	1178	home	CON	0
36	Included	same	852	daycare	CON	0
36	Included	same	379	home	CON	0
36	Included	same	768	home	CON	0
36	Included	same	754	home	CON	0
36	Included	same	148	home	CON	4
36	Included	same	1160	home	CON	4
36	Included	same	1082	home	CON	4
36	Included	same	318	daycare	CON	4
36	Included	same	551	home	CON	4
36	Included	same	768	home	CON	4
36	Included	same	391	home	CON	4
36	Included	same	804	home	CON	12
36	Included	same	456	home	CON	12
36	Included	same	655	home	CON	12
36	Included	same	865	daycare	CON	12
36	Included	same	491	home	CON	12
36	Included	same	373	home	CON	12
36	Included	same	294	home	CON	12
37	Included	same	230	home	CON	0
37	Included	same	360	home	CON	0
37	Included	same	0	home	CON	0
37	Included	same	198	daycare	CON	0
37	Included	same	1298	home	CON	0
37	Included	same	806	home	CON	0
37	Included	same	981	home	CON	0
37	Included	same	230	home	CON	4
37	Included	same	360	home	CON	4
37	Included	same	2877	home	CON	4
37	Included	same	198	daycare	CON	4
37	Included	same	1298	home	CON	4
37	Included	same	806	home	CON	4
37	Included	same	981	home	CON	4
37	Included	same	1198	home	CON	12
37	Included	same	761	home	CON	12
37	Included	same	769	home	CON	12
37	Included	same	1097	daycare	CON	12
37	Included	same	640	home	CON	12
37	Included	same	255	home	CON	12
37	Included	same	1075	home	CON	12
38	Included	same	108	home	CON	0
38	Included	same	255	home	CON	0
38	Included	same	384	home	CON	0
38	Included	same	333	daycare	CON	0
38	Included	same	214	home	CON	0
38	Included	same	342	home	CON	0
38	Included	same	217	home	CON	0
38	Included	same	300	home	CON	4
38	Included	same	958	home	CON	4
38	Included	same	405	home	CON	4
38	Included	same	998	daycare	CON	4
38	Included	same	583	home	CON	4
38	Included	same	351	home	CON	4
38	Included	same	1093	home	CON	4
38	Included	same	324	home	CON	12
38	Included	same	512	home	CON	12
38	Included	same	303	home	CON	12
38	Included	same	1070	daycare	CON	12
38	Included	same	1162	home	CON	12
38	Included	same	245	home	CON	12
38	Included	same	288	home	CON	12
39	Included	improved	1536	home	CON	0
39	Included	improved	633	home	CON	0
39	Included	improved	727	home	CON	0
39	Included	improved	519	daycare	CON	0
39	Included	improved	1777	home	CON	0
39	Included	improved	975	home	CON	0
39	Included	improved	762	home	CON	0
39	Included	improved	875	home	CON	4
39	Included	improved	325	home	CON	4
39	Included	improved	820	home	CON	4
39	Included	improved	454	daycare	CON	4
39	Included	improved	711	home	CON	4
39	Included	improved	165	home	CON	4
39	Included	improved	217	home	CON	4
39	Included	improved	598	home	CON	12
39	Included	improved	743	home	CON	12
39	Included	improved	1163	home	CON	12
39	Included	improved	1083	daycare	CON	12
39	Included	improved	1114	home	CON	12
39	Included	improved	722	home	CON	12
39	Included	improved	361	home	CON	12
40	Included	same	2202	home	CON	0
40	Included	same	591	home	CON	0
40	Included	same	3297	home	CON	0
40	Included	same	1055	daycare	CON	0
40	Included	same	1187	home	CON	0
40	Included	same	1410	home	CON	0
40	Included	same	466	home	CON	0
40	Included	same	1157	home	CON	4
40	Included	same	690	home	CON	4
40	Included	same	376	home	CON	4
40	Included	same	241	daycare	CON	4
40	Included	same	1016	home	CON	4
40	Included	same	738	home	CON	4
40	Included	same	211	home	CON	4
40	Included	same	1109	home	CON	12
40	Included	same	991	home	CON	12
40	Included	same	987	home	CON	12
40	Included	same	525	daycare	CON	12
40	Included	same	226	home	CON	12
40	Included	same	968	home	CON	12
40	Included	same	503	home	CON	12
41	Included	same	902	home	CON	0
41	Included	same	1169	home	CON	0
41	Included	same	611	home	CON	0
41	Included	same	2004	daycare	CON	0
41	Included	same	463	home	CON	0
41	Included	same	522	home	CON	0
41	Included	same	1092	home	CON	0
41	Included	same	2600	home	CON	4
41	Included	same	710	home	CON	4
41	Included	same	285	home	CON	4
41	Included	same	1074	daycare	CON	4
41	Included	same	716	home	CON	4
41	Included	same	1093	home	CON	4
41	Included	same	1085	home	CON	4
41	Included	same	974	home	CON	12
41	Included	same	1187	home	CON	12
41	Included	same	1014	home	CON	12
41	Included	same	656	daycare	CON	12
41	Included	same	295	home	CON	12
41	Included	same	983	home	CON	12
41	Included	same	946	home	CON	12
42	Included	same	1404	home	CON	0
42	Included	same	539	home	CON	0
42	Included	same	3084	home	CON	0
42	Included	same	307	daycare	CON	0
42	Included	same	3143	home	CON	0
42	Included	same	3038	home	CON	0
42	Included	same	764	home	CON	0
42	Included	same	1800	home	CON	4
42	Included	same	946	home	CON	4
42	Included	same	685	home	CON	4
42	Included	same	862	daycare	CON	4
42	Included	same	1185	home	CON	4
42	Included	same	464	home	CON	4
42	Included	same	212	home	CON	4
42	Included	same	520	home	CON	12
42	Included	same	239	home	CON	12
42	Included	same	1171	home	CON	12
42	Included	same	421	daycare	CON	12
42	Included	same	394	home	CON	12
42	Included	same	1151	home	CON	12
42	Included	same	840	home	CON	12
43	Included	same	850	home	CON	0
43	Included	same	421	home	CON	0
43	Included	same	236	home	CON	0
43	Included	same	564	daycare	CON	0
43	Included	same	423	home	CON	0
43	Included	same	654	home	CON	0
43	Included	same	432	home	CON	0
43	Included	same	860	home	CON	4
43	Included	same	688	home	CON	4
43	Included	same	170	home	CON	4
43	Included	same	1033	daycare	CON	4
43	Included	same	244	home	CON	4
43	Included	same	922	home	CON	4
43	Included	same	970	home	CON	4
43	Included	same	463	home	CON	12
43	Included	same	532	home	CON	12
43	Included	same	688	home	CON	12
43	Included	same	406	daycare	CON	12
43	Included	same	572	home	CON	12
43	Included	same	928	home	CON	12
43	Included	same	819	home	CON	12
44	Included	same	832	home	CON	0
44	Included	same	220	home	CON	0
44	Included	same	872	home	CON	0
44	Included	same	574	daycare	CON	0
44	Included	same	817	home	CON	0
44	Included	same	781	home	CON	0
44	Included	same	537	home	CON	0
44	Included	same	895	home	CON	4
44	Included	same	907	home	CON	4
44	Included	same	297	home	CON	4
44	Included	same	1026	daycare	CON	4
44	Included	same	614	home	CON	4
44	Included	same	369	home	CON	4
44	Included	same	859	home	CON	4
44	Included	same	986	home	CON	12
44	Included	same	614	home	CON	12
44	Included	same	1112	home	CON	12
44	Included	same	615	daycare	CON	12
44	Included	same	291	home	CON	12
44	Included	same	582	home	CON	12
44	Included	same	636	home	CON	12
45	Included	same	1024	home	CON	0
45	Included	same	964	home	CON	0
45	Included	same	445	home	CON	0
45	Included	same	373	daycare	CON	0
45	Included	same	626	home	CON	0
45	Included	same	303	home	CON	0
45	Included	same	684	home	CON	0
45	Included	same	1120	home	CON	4
45	Included	same	741	home	CON	4
45	Included	same	691	home	CON	4
45	Included	same	310	daycare	CON	4
45	Included	same	221	home	CON	4
45	Included	same	1080	home	CON	4
45	Included	same	367	home	CON	4
45	Included	same	477	home	CON	12
45	Included	same	925	home	CON	12
45	Included	same	628	home	CON	12
45	Included	same	266	daycare	CON	12
45	Included	same	349	home	CON	12
45	Included	same	264	home	CON	12
45	Included	same	844	home	CON	12
45	Included	same	0	0	X	0
45	Included	same	0	0	X	0
45	Included	same	0	0	X	0
45	Included	same	0	daycare	X	0
45	Included	same	0	0	X	0
45	Included	same	0	0	X	0
45	Included	same	0	0	X	0
45	Included	same	0	0	X	4
45	Included	same	0	0	X	4
45	Included	same	0	0	X	4
45	Included	same	0	daycare	X	4
45	Included	same	0	0	X	4
45	Included	same	0	0	X	4
45	Included	same	0	0	X	4
45	Included	same	0	0	X	12
45	Included	same	0	0	X	12
45	Included	same	0	0	X	12
45	Included	same	0	daycare	X	12
45	Included	same	0	0	X	12
45	Included	same	0	0	X	12
45	Included	same	0	0	X	12
46	Included	same	546	home	ARP	0
46	Included	same	610	home	ARP	0
46	Included	same	1184	daycare	ARP	0
46	Included	same	504	daycare	ARP	0
46	Included	same	428	home	ARP	0
46	Included	same	281	daycare	ARP	0
46	Included	same	263	home	ARP	0
46	Included	same	656	home	ARP	4
46	Included	same	161	home	ARP	4
46	Included	same	345	daycare	ARP	4
46	Included	same	389	intervention	ARP	4
46	Included	same	228	home	ARP	4
46	Included	same	315	daycare	ARP	4
46	Included	same	604	home	ARP	4
46	Included	same	681	home	ARP	12
46	Included	same	221	home	ARP	12
46	Included	same	649	daycare	ARP	12
46	Included	same	2328	intervention	ARP	12
46	Included	same	659	home	ARP	12
46	Included	same	543	daycare	ARP	12
46	Included	same	1007	home	ARP	12
47	Included	same	787	home	ARP	0
47	Included	same	1021	home	ARP	0
47	Included	same	1015	daycare	ARP	0
47	Included	same	221	daycare	ARP	0
47	Included	same	1113	home	ARP	0
47	Included	same	422	daycare	ARP	0
47	Included	same	176	home	ARP	0
47	Included	same	677	home	ARP	4
47	Included	same	663	home	ARP	4
47	Included	same	318	daycare	ARP	4
47	Included	same	303	intervention	ARP	4
47	Included	same	592	home	ARP	4
47	Included	same	208	daycare	ARP	4
47	Included	same	383	home	ARP	4
47	Included	same	1317	home	ARP	12
47	Included	same	2631	home	ARP	12
47	Included	same	788	daycare	ARP	12
47	Included	same	2223	intervention	ARP	12
47	Included	same	1262	home	ARP	12
47	Included	same	485	daycare	ARP	12
47	Included	same	1263	home	ARP	12
48	Included	same	1306	home	ARP	0
48	Included	same	337	home	ARP	0
48	Included	same	1058	daycare	ARP	0
48	Included	same	969	daycare	ARP	0
48	Included	same	818	home	ARP	0
48	Included	same	951	daycare	ARP	0
48	Included	same	1053	home	ARP	0
48	Included	same	1500	home	ARP	4
48	Included	same	716	home	ARP	4
48	Included	same	721	daycare	ARP	4
48	Included	same	1018	intervention	ARP	4
48	Included	same	1093	home	ARP	4
48	Included	same	1148	daycare	ARP	4
48	Included	same	1118	home	ARP	4
48	Included	same	537	home	ARP	12
48	Included	same	362	home	ARP	12
48	Included	same	615	daycare	ARP	12
48	Included	same	2059	intervention	ARP	12
48	Included	same	389	home	ARP	12
48	Included	same	665	daycare	ARP	12
48	Included	same	997	home	ARP	12
49	Included	same	980	home	CON	0
49	Included	same	762	home	CON	0
49	Included	same	1153	home	CON	0
49	Included	same	648	daycare	CON	0
49	Included	same	581	home	CON	0
49	Included	same	189	home	CON	0
49	Included	same	712	home	CON	0
49	Included	same	1114	home	CON	4
49	Included	same	449	home	CON	4
49	Included	same	578	home	CON	4
49	Included	same	174	daycare	CON	4
49	Included	same	644	home	CON	4
49	Included	same	1114	home	CON	4
49	Included	same	873	home	CON	4
49	Included	same	565	home	CON	12
49	Included	same	240	home	CON	12
49	Included	same	827	home	CON	12
49	Included	same	936	daycare	CON	12
49	Included	same	210	home	CON	12
49	Included	same	746	home	CON	12
49	Included	same	510	home	CON	12
50	Included	same	1601	home	CON	0
50	Included	same	458	home	CON	0
50	Included	same	1079	home	CON	0
50	Included	same	600	daycare	CON	0
50	Included	same	1036	home	CON	0
50	Included	same	879	home	CON	0
50	Included	same	364	home	CON	0
50	Included	same	1804	home	CON	4
50	Included	same	1090	home	CON	4
50	Included	same	487	home	CON	4
50	Included	same	416	daycare	CON	4
50	Included	same	1137	home	CON	4
50	Included	same	843	home	CON	4
50	Included	same	290	home	CON	4
50	Included	same	411	home	CON	12
50	Included	same	617	home	CON	12
50	Included	same	480	home	CON	12
50	Included	same	923	daycare	CON	12
50	Included	same	366	home	CON	12
50	Included	same	346	home	CON	12
50	Included	same	386	home	CON	12
51	Included	same	787	home	CON	0
51	Included	same	684	home	CON	0
51	Included	same	280	home	CON	0
51	Included	same	797	daycare	CON	0
51	Included	same	621	home	CON	0
51	Included	same	623	home	CON	0
51	Included	same	852	home	CON	0
51	Included	same	378	home	CON	4
51	Included	same	407	home	CON	4
51	Included	same	393	home	CON	4
51	Included	same	240	daycare	CON	4
51	Included	same	188	home	CON	4
51	Included	same	495	home	CON	4
51	Included	same	429	home	CON	4
51	Included	same	1109	home	CON	12
51	Included	same	547	home	CON	12
51	Included	same	723	home	CON	12
51	Included	same	372	daycare	CON	12
51	Included	same	213	home	CON	12
51	Included	same	1088	home	CON	12
51	Included	same	340	home	CON	12
52	Included	same	489	home	ARP	0
52	Included	same	833	home	ARP	0
52	Included	same	477	daycare	ARP	0
52	Included	same	903	daycare	ARP	0
52	Included	same	309	home	ARP	0
52	Included	same	380	daycare	ARP	0
52	Included	same	1086	home	ARP	0
52	Included	same	722	home	ARP	4
52	Included	same	505	home	ARP	4
52	Included	same	971	daycare	ARP	4
52	Included	same	311	intervention	ARP	4
52	Included	same	232	home	ARP	4
52	Included	same	933	daycare	ARP	4
52	Included	same	1009	home	ARP	4
52	Included	same	738	home	ARP	12
52	Included	same	1138	home	ARP	12
52	Included	same	501	daycare	ARP	12
52	Included	same	2185	intervention	ARP	12
52	Included	same	1095	home	ARP	12
52	Included	same	209	daycare	ARP	12
52	Included	same	804	home	ARP	12
53	Included	same	753	home	CON	0
53	Included	same	830	home	CON	0
53	Included	same	292	home	CON	0
53	Included	same	742	daycare	CON	0
53	Included	same	1145	home	CON	0
53	Included	same	831	home	CON	0
53	Included	same	495	home	CON	0
53	Included	same	853	home	CON	4
53	Included	same	992	home	CON	4
53	Included	same	650	home	CON	4
53	Included	same	905	daycare	CON	4
53	Included	same	1007	home	CON	4
53	Included	same	179	home	CON	4
53	Included	same	807	home	CON	4
53	Included	same	648	home	CON	12
53	Included	same	455	home	CON	12
53	Included	same	424	home	CON	12
53	Included	same	1128	daycare	CON	12
53	Included	same	664	home	CON	12
53	Included	same	322	home	CON	12
53	Included	same	512	home	CON	12
54	Included	same	545	home	CON	0
54	Included	same	918	home	CON	0
54	Included	same	1063	home	CON	0
54	Included	same	282	daycare	CON	0
54	Included	same	351	home	CON	0
54	Included	same	929	home	CON	0
54	Included	same	296	home	CON	0
54	Included	same	717	home	CON	4
54	Included	same	251	home	CON	4
54	Included	same	843	home	CON	4
54	Included	same	1021	daycare	CON	4
54	Included	same	360	home	CON	4
54	Included	same	437	home	CON	4
54	Included	same	1101	home	CON	4
54	Included	same	954	home	CON	12
54	Included	same	207	home	CON	12
54	Included	same	1041	home	CON	12
54	Included	same	293	daycare	CON	12
54	Included	same	282	home	CON	12
54	Included	same	691	home	CON	12
54	Included	same	810	home	CON	12
55	Ex	same	989	home	ARP	0
55	Ex	same	211	daycare	ARP	0
55	Ex	same	393	home	ARP	0
55	Ex	same	1024	daycare	ARP	0
55	Ex	same	1163	home	ARP	0
55	Ex	same	638	home	ARP	0
55	Ex	same	264	daycare	ARP	0
55	Ex	same	898	home	ARP	4
55	Ex	same	398	daycare	ARP	4
55	Ex	same	199	home	ARP	4
55	Ex	same	485	intervention	ARP	4
55	Ex	same	869	home	ARP	4
55	Ex	same	1129	home	ARP	4
55	Ex	same	572	daycare	ARP	4
55	Ex	same	533	home	ARP	12
55	Ex	same	771	daycare	ARP	12
55	Ex	same	215	home	ARP	12
55	Ex	same	2317	intervention	ARP	12
55	Ex	same	223	home	ARP	12
55	Ex	same	479	home	ARP	12
55	Ex	same	314	daycare	ARP	12
56	Included	same	465	home	CON	0
56	Included	same	712	home	CON	0
56	Included	same	168	home	CON	0
56	Included	same	890	daycare	CON	0
56	Included	same	646	home	CON	0
56	Included	same	1130	home	CON	0
56	Included	same	316	home	CON	0
56	Included	same	564	home	CON	4
56	Included	same	725	home	CON	4
56	Included	same	1155	home	CON	4
56	Included	same	879	daycare	CON	4
56	Included	same	585	home	CON	4
56	Included	same	917	home	CON	4
56	Included	same	539	home	CON	4
56	Included	same	564	home	CON	12
56	Included	same	725	home	CON	12
56	Included	same	1155	home	CON	12
56	Included	same	879	daycare	CON	12
56	Included	same	585	home	CON	12
56	Included	same	917	home	CON	12
56	Included	same	539	home	CON	12
57	Included	same	1977	home	ARP	0
57	Included	same	404	daycare	ARP	0
57	Included	same	172	home	ARP	0
57	Included	same	547	daycare	ARP	0
57	Included	same	548	home	ARP	0
57	Included	same	912	home	ARP	0
57	Included	same	543	daycare	ARP	0
57	Included	same	2438	home	ARP	4
57	Included	same	549	daycare	ARP	4
57	Included	same	901	home	ARP	4
57	Included	same	999	intervention	ARP	4
57	Included	same	367	home	ARP	4
57	Included	same	491	home	ARP	4
57	Included	same	1132	daycare	ARP	4
57	Included	same	2438	home	ARP	12
57	Included	same	635	daycare	ARP	12
57	Included	same	5423	home	ARP	12
57	Included	same	2620	intervention	ARP	12
57	Included	same	367	home	ARP	12
57	Included	same	575	home	ARP	12
57	Included	same	1132	daycare	ARP	12
58	Ex	same	1868	home	ARP	0	dropout
58	Ex	same	655	daycare	ARP	0	dropout
58	Ex	same	631	home	ARP	0	dropout
58	Ex	same	208	daycare	ARP	0	dropout
58	Ex	same	774	home	ARP	0	dropout
58	Ex	same	716	home	ARP	0	dropout
58	Ex	same	398	daycare	ARP	0	dropout
58	Ex	same	1947	home	ARP	4	dropout
58	Ex	same	466	daycare	ARP	4	dropout
58	Ex	same	267	home	ARP	4	dropout
58	Ex	same	908	daycare	ARP	4	dropout
58	Ex	same	584	home	ARP	4	dropout
58	Ex	same	546	home	ARP	4	dropout
58	Ex	same	784	daycare	ARP	4	dropout
58	Ex	same	1134	home	ARP	12	dropout
58	Ex	same	453	daycare	ARP	12	dropout
58	Ex	same	267	home	ARP	12	dropout
58	Ex	same	908	daycare	ARP	12	dropout
58	Ex	same	553	home	ARP	12	dropout
58	Ex	same	312	home	ARP	12	dropout
58	Ex	same	637	daycare	ARP	12	dropout
59	Included	same	1158	home	ARP	0
59	Included	same	460	daycare	ARP	0
59	Included	same	396	home	ARP	0
59	Included	same	1111	daycare	ARP	0
59	Included	same	479	home	ARP	0
59	Included	same	635	home	ARP	0
59	Included	same	180	daycare	ARP	0
59	Included	same	1007	home	ARP	4
59	Included	same	414	daycare	ARP	4
59	Included	same	819	home	ARP	4
59	Included	same	2925	intervention	ARP	4
59	Included	same	922	home	ARP	4
59	Included	same	341	home	ARP	4
59	Included	same	944	daycare	ARP	4
59	Included	same	4122	home	ARP	12
59	Included	same	388	daycare	ARP	12
59	Included	same	900	home	ARP	12
59	Included	same	2015	intervention	ARP	12
59	Included	same	868	home	ARP	12
59	Included	same	623	home	ARP	12
59	Included	same	5140	daycare	ARP	12
60	Included	same	1851	home	CON	0
60	Included	same	895	home	CON	0
60	Included	same	301	home	CON	0
60	Included	same	529	daycare	CON	0
60	Included	same	529	home	CON	0
60	Included	same	1117	home	CON	0
60	Included	same	1031	home	CON	0
60	Included	same	2144	home	CON	4
60	Included	same	877	home	CON	4
60	Included	same	885	home	CON	4
60	Included	same	769	daycare	CON	4
60	Included	same	881	home	CON	4
60	Included	same	636	home	CON	4
60	Included	same	944	home	CON	4
60	Included	same	235	home	CON	12
60	Included	same	1104	home	CON	12
60	Included	same	829	home	CON	12
60	Included	same	253	daycare	CON	12
60	Included	same	233	home	CON	12
60	Included	same	582	home	CON	12
60	Included	same	949	home	CON	12
61	Included	improved	587	home	ARP	0
61	Included	improved	517	home	ARP	0
61	Included	improved	746	daycare	ARP	0
61	Included	improved	350	daycare	ARP	0
61	Included	improved	1014	home	ARP	0
61	Included	improved	251	daycare	ARP	0
61	Included	improved	712	home	ARP	0
61	Included	improved	855	home	ARP	4
61	Included	improved	160	home	ARP	4
61	Included	improved	699	daycare	ARP	4
61	Included	improved	2244	intervention	ARP	4
61	Included	improved	808	home	ARP	4
61	Included	improved	1153	daycare	ARP	4
61	Included	improved	1092	home	ARP	4
61	Included	improved	617	home	ARP	12
61	Included	improved	752	home	ARP	12
61	Included	improved	210	daycare	ARP	12
61	Included	improved	1939	intervention	ARP	12
61	Included	improved	336	home	ARP	12
61	Included	improved	471	daycare	ARP	12
61	Included	improved	1021	home	ARP	12
62	Included	improved	1084	home	CON	0
62	Included	improved	1035	home	CON	0
62	Included	improved	999	home	CON	0
62	Included	improved	1034	daycare	CON	0
62	Included	improved	594	home	CON	0
62	Included	improved	871	home	CON	0
62	Included	improved	986	home	CON	0
62	Included	improved	1437	home	CON	4
62	Included	improved	254	home	CON	4
62	Included	improved	860	home	CON	4
62	Included	improved	553	daycare	CON	4
62	Included	improved	542	home	CON	4
62	Included	improved	528	home	CON	4
62	Included	improved	847	home	CON	4
62	Included	improved	571	home	CON	12
62	Included	improved	1138	home	CON	12
62	Included	improved	216	home	CON	12
62	Included	improved	1110	daycare	CON	12
62	Included	improved	386	home	CON	12
62	Included	improved	364	home	CON	12
62	Included	improved	1041	home	CON	12
63	Included	same	1382	home	ARP	0
63	Included	same	1107	home	ARP	0
63	Included	same	820	daycare	ARP	0
63	Included	same	607	daycare	ARP	0
63	Included	same	391	home	ARP	0
63	Included	same	192	daycare	ARP	0
63	Included	same	1123	home	ARP	0
63	Included	same	1690	home	ARP	4
63	Included	same	1114	home	ARP	4
63	Included	same	940	daycare	ARP	4
63	Included	same	2796	intervention	ARP	4
63	Included	same	895	home	ARP	4
63	Included	same	439	daycare	ARP	4
63	Included	same	1125	home	ARP	4
63	Included	same	1180	home	ARP	12
63	Included	same	4345	home	ARP	12
63	Included	same	546	daycare	ARP	12
63	Included	same	2137	intervention	ARP	12
63	Included	same	925	home	ARP	12
63	Included	same	764	daycare	ARP	12
63	Included	same	4154	home	ARP	12
64	Included	same	1093	home	CON	0
64	Included	same	1167	home	CON	0
64	Included	same	997	home	CON	0
64	Included	same	682	daycare	CON	0
64	Included	same	161	home	CON	0
64	Included	same	1059	home	CON	0
64	Included	same	577	home	CON	0
64	Included	same	1176	home	CON	4
64	Included	same	169	home	CON	4
64	Included	same	936	home	CON	4
64	Included	same	672	daycare	CON	4
64	Included	same	1108	home	CON	4
64	Included	same	285	home	CON	4
64	Included	same	643	home	CON	4
64	Included	same	550	home	CON	12
64	Included	same	1129	home	CON	12
64	Included	same	1025	home	CON	12
64	Included	same	937	daycare	CON	12
64	Included	same	511	home	CON	12
64	Included	same	1029	home	CON	12
64	Included	same	618	home	CON	12
65	Included	same	914	home	ARP	0
65	Included	same	1082	home	ARP	0
65	Included	same	653	daycare	ARP	0
65	Included	same	1153	daycare	ARP	0
65	Included	same	766	home	ARP	0
65	Included	same	616	daycare	ARP	0
65	Included	same	318	home	ARP	0
65	Included	same	977	home	ARP	4
65	Included	same	585	home	ARP	4
65	Included	same	313	daycare	ARP	4
65	Included	same	2887	intervention	ARP	4
65	Included	same	642	home	ARP	4
65	Included	same	679	daycare	ARP	4
65	Included	same	327	home	ARP	4
65	Included	same	1158	home	ARP	12
65	Included	same	5125	home	ARP	12
65	Included	same	776	daycare	ARP	12
65	Included	same	2796	intervention	ARP	12
65	Included	same	1145	home	ARP	12
65	Included	same	737	daycare	ARP	12
65	Included	same	5652	home	ARP	12
66	Included	same	1842	home	CON	0
66	Included	same	239	home	CON	0
66	Included	same	885	home	CON	0
66	Included	same	982	daycare	CON	0
66	Included	same	624	home	CON	0
66	Included	same	192	home	CON	0
66	Included	same	900	home	CON	0
66	Included	same	2124	home	CON	4
66	Included	same	268	home	CON	4
66	Included	same	410	home	CON	4
66	Included	same	483	daycare	CON	4
66	Included	same	1097	home	CON	4
66	Included	same	1014	home	CON	4
66	Included	same	235	home	CON	4
66	Included	same	1172	home	CON	12
66	Included	same	491	home	CON	12
66	Included	same	598	home	CON	12
66	Included	same	1021	daycare	CON	12
66	Included	same	876	home	CON	12
66	Included	same	1087	home	CON	12
66	Included	same	1073	home	CON	12
67	Included	improved	1310	home	CON	0
67	Included	improved	694	home	CON	0
67	Included	improved	231	home	CON	0
67	Included	improved	478	daycare	CON	0
67	Included	improved	705	home	CON	0
67	Included	improved	882	home	CON	0
67	Included	improved	247	home	CON	0
67	Included	improved	1316	home	CON	4
67	Included	improved	631	home	CON	4
67	Included	improved	297	home	CON	4
67	Included	improved	239	daycare	CON	4
67	Included	improved	183	home	CON	4
67	Included	improved	1047	home	CON	4
67	Included	improved	1087	home	CON	4
67	Included	improved	615	home	CON	12
67	Included	improved	320	home	CON	12
67	Included	improved	1101	home	CON	12
67	Included	improved	396	daycare	CON	12
67	Included	improved	413	home	CON	12
67	Included	improved	640	home	CON	12
67	Included	improved	430	home	CON	12
68	Included	improved	398	home	ARP	0
68	Included	improved	1126	home	ARP	0
68	Included	improved	195	daycare	ARP	0
68	Included	improved	1195	daycare	ARP	0
68	Included	improved	772	home	ARP	0
68	Included	improved	751	daycare	ARP	0
68	Included	improved	828	home	ARP	0
68	Included	improved	217	home	ARP	4
68	Included	improved	217	home	ARP	4
68	Included	improved	360	daycare	ARP	4
68	Included	improved	2298	intervention	ARP	4
68	Included	improved	694	home	ARP	4
68	Included	improved	1013	daycare	ARP	4
68	Included	improved	250	home	ARP	4
68	Included	improved	785	home	ARP	12
68	Included	improved	969	home	ARP	12
68	Included	improved	641	daycare	ARP	12
68	Included	improved	2352	intervention	ARP	12
68	Included	improved	639	home	ARP	12
68	Included	improved	320	daycare	ARP	12
68	Included	improved	1024	home	ARP	12
69	Included	same	766	home	CON	0
69	Included	same	903	home	CON	0
69	Included	same	349	home	CON	0
69	Included	same	357	daycare	CON	0
69	Included	same	153	home	CON	0
69	Included	same	1023	home	CON	0
69	Included	same	806	home	CON	0
69	Included	same	816	home	CON	4
69	Included	same	567	home	CON	4
69	Included	same	653	home	CON	4
69	Included	same	539	daycare	CON	4
69	Included	same	917	home	CON	4
69	Included	same	269	home	CON	4
69	Included	same	691	home	CON	4
69	Included	same	487	home	CON	12
69	Included	same	425	home	CON	12
69	Included	same	653	home	CON	12
69	Included	same	539	daycare	CON	12
69	Included	same	445	home	CON	12
69	Included	same	551	home	CON	12
69	Included	same	793	home	CON	12
70	Included	same	620	home	ARP	0
70	Included	same	1054	daycare	ARP	0
70	Included	same	410	home	ARP	0
70	Included	same	842	daycare	ARP	0
70	Included	same	451	home	ARP	0
70	Included	same	712	home	ARP	0
70	Included	same	352	daycare	ARP	0
70	Included	same	1074	home	ARP	4
70	Included	same	1083	daycare	ARP	4
70	Included	same	279	home	ARP	4
70	Included	same	2674	intervention	ARP	4
70	Included	same	867	home	ARP	4
70	Included	same	1091	home	ARP	4
70	Included	same	952	daycare	ARP	4
70	Included	same	2697	home	ARP	12
70	Included	same	465	daycare	ARP	12
70	Included	same	1279	home	ARP	12
70	Included	same	1942	intervention	ARP	12
70	Included	same	910	home	ARP	12
70	Included	same	1919	home	ARP	12
70	Included	same	306	daycare	ARP	12
71	Included	same	1551	home	ARP	0
71	Included	same	1182	daycare	ARP	0
71	Included	same	685	home	ARP	0
71	Included	same	590	daycare	ARP	0
71	Included	same	620	home	ARP	0
71	Included	same	620	home	ARP	0
71	Included	same	559	daycare	ARP	0
71	Included	same	1384	home	ARP	4
71	Included	same	418	daycare	ARP	4
71	Included	same	198	home	ARP	4
71	Included	same	2582	intervention	ARP	4
71	Included	same	506	home	ARP	4
71	Included	same	519	home	ARP	4
71	Included	same	292	daycare	ARP	4
71	Included	same	1514	home	ARP	12
71	Included	same	544	daycare	ARP	12
71	Included	same	1198	home	ARP	12
71	Included	same	2588	intervention	ARP	12
71	Included	same	2550	home	ARP	12
71	Included	same	929	home	ARP	12
71	Included	same	357	daycare	ARP	12
72	Included	same	687	home	ARP	0
72	Included	same	933	daycare	ARP	0
72	Included	same	991	home	ARP	0
72	Included	same	1112	daycare	ARP	0
72	Included	same	736	home	ARP	0
72	Included	same	874	home	ARP	0
72	Included	same	314	daycare	ARP	0
72	Included	same	864	home	ARP	4
72	Included	same	911	daycare	ARP	4
72	Included	same	930	home	ARP	4
72	Included	same	2883	intervention	ARP	4
72	Included	same	961	home	ARP	4
72	Included	same	1045	home	ARP	4
72	Included	same	399	daycare	ARP	4
72	Included	same	756	home	ARP	12
72	Included	same	571	daycare	ARP	12
72	Included	same	930	home	ARP	12
72	Included	same	2597	intervention	ARP	12
72	Included	same	414	home	ARP	12
72	Included	same	878	home	ARP	12
72	Included	same	312	daycare	ARP	12
73	Included	same	877	home	ARP	0
73	Included	same	366	daycare	ARP	0
73	Included	same	152	home	ARP	0
73	Included	same	1171	daycare	ARP	0
73	Included	same	982	home	ARP	0
73	Included	same	644	home	ARP	0
73	Included	same	681	daycare	ARP	0
73	Included	same	1355	home	ARP	4
73	Included	same	341	daycare	ARP	4
73	Included	same	1156	home	ARP	4
73	Included	same	2123	intervention	ARP	4
73	Included	same	759	home	ARP	4
73	Included	same	1155	home	ARP	4
73	Included	same	1145	daycare	ARP	4
73	Included	same	779	home	ARP	12
73	Included	same	497	daycare	ARP	12
73	Included	same	1156	home	ARP	12
73	Included	same	1875	intervention	ARP	12
73	Included	same	560	home	ARP	12
73	Included	same	652	home	ARP	12
73	Included	same	527	daycare	ARP	12
74	Included	same	310	home	ARP	0
74	Included	same	830	daycare	ARP	0
74	Included	same	1164	home	ARP	0
74	Included	same	158	daycare	ARP	0
74	Included	same	157	home	ARP	0
74	Included	same	883	home	ARP	0
74	Included	same	1126	daycare	ARP	0
74	Included	same	164	home	ARP	4
74	Included	same	920	daycare	ARP	4
74	Included	same	478	home	ARP	4
74	Included	same	2124	intervention	ARP	4
74	Included	same	573	home	ARP	4
74	Included	same	775	home	ARP	4
74	Included	same	893	daycare	ARP	4
74	Included	same	1136	home	ARP	12
74	Included	same	455	daycare	ARP	12
74	Included	same	478	home	ARP	12
74	Included	same	2316	intervention	ARP	12
74	Included	same	562	home	ARP	12
74	Included	same	875	home	ARP	12
74	Included	same	564	daycare	ARP	12
75	Included	same	343	home	ARP	0
75	Included	same	623	daycare	ARP	0
75	Included	same	329	home	ARP	0
75	Included	same	1001	daycare	ARP	0
75	Included	same	432	home	ARP	0
75	Included	same	501	home	ARP	0
75	Included	same	1145	daycare	ARP	0
75	Included	same	466	home	ARP	4
75	Included	same	905	daycare	ARP	4
75	Included	same	1110	home	ARP	4
75	Included	same	2645	intervention	ARP	4
75	Included	same	225	home	ARP	4
75	Included	same	920	home	ARP	4
75	Included	same	250	daycare	ARP	4
75	Included	same	677	home	ARP	12
75	Included	same	795	daycare	ARP	12
75	Included	same	1110	home	ARP	12
75	Included	same	2286	intervention	ARP	12
75	Included	same	674	home	ARP	12
75	Included	same	315	home	ARP	12
75	Included	same	386	daycare	ARP	12
76	Included	same	1574	home	ARP	0
76	Included	same	850	daycare	ARP	0
76	Included	same	597	home	ARP	0
76	Included	same	180	daycare	ARP	0
76	Included	same	987	home	ARP	0
76	Included	same	789	daycare	ARP	0
76	Included	same	221	home	ARP	0
76	Included	same	2021	home	ARP	4
76	Included	same	853	daycare	ARP	4
76	Included	same	524	home	ARP	4
76	Included	same	2793	intervention	ARP	4
76	Included	same	217	home	ARP	4
76	Included	same	946	daycare	ARP	4
76	Included	same	282	home	ARP	4
76	Included	same	1590	home	ARP	12
76	Included	same	626	daycare	ARP	12
76	Included	same	1599	home	ARP	12
76	Included	same	2747	intervention	ARP	12
76	Included	same	998	home	ARP	12
76	Included	same	492	daycare	ARP	12
76	Included	same	1831	home	ARP	12
77	Included	same	835	home	ARP	0
77	Included	same	711	daycare	ARP	0
77	Included	same	206	home	ARP	0
77	Included	same	992	daycare	ARP	0
77	Included	same	224	home	ARP	0
77	Included	same	506	daycare	ARP	0
77	Included	same	416	home	ARP	0
77	Included	same	921	home	ARP	4
77	Included	same	1069	daycare	ARP	4
77	Included	same	1103	home	ARP	4
77	Included	same	2608	intervention	ARP	4
77	Included	same	952	home	ARP	4
77	Included	same	370	daycare	ARP	4
77	Included	same	607	home	ARP	4
77	Included	same	1545	home	ARP	12
77	Included	same	398	daycare	ARP	12
77	Included	same	2108	home	ARP	12
77	Included	same	2369	intervention	ARP	12
77	Included	same	2107	home	ARP	12
77	Included	same	532	daycare	ARP	12
77	Included	same	1360	home	ARP	12
78	Included	same	1454	home	ARP	0
78	Included	same	546	daycare	ARP	0
78	Included	same	628	home	ARP	0
78	Included	same	1045	daycare	ARP	0
78	Included	same	639	home	ARP	0
78	Included	same	1179	daycare	ARP	0
78	Included	same	1173	home	ARP	0
78	Included	same	1548	home	ARP	4
78	Included	same	1077	daycare	ARP	4
78	Included	same	797	home	ARP	4
78	Included	same	2198	intervention	ARP	4
78	Included	same	671	home	ARP	4
78	Included	same	1180	daycare	ARP	4
78	Included	same	584	home	ARP	4
78	Included	same	947	home	ARP	12
78	Included	same	443	daycare	ARP	12
78	Included	same	797	home	ARP	12
78	Included	same	2048	intervention	ARP	12
78	Included	same	785	home	ARP	12
78	Included	same	448	daycare	ARP	12
78	Included	same	1064	home	ARP	12
79	Included	same	576	home	ARP	0
79	Included	same	867	daycare	ARP	0
79	Included	same	196	home	ARP	0
79	Included	same	1120	daycare	ARP	0
79	Included	same	654	home	ARP	0
79	Included	same	644	daycare	ARP	0
79	Included	same	192	home	ARP	0
79	Included	same	427	home	ARP	4
79	Included	same	1128	daycare	ARP	4
79	Included	same	708	home	ARP	4
79	Included	same	2147	intervention	ARP	4
79	Included	same	587	home	ARP	4
79	Included	same	915	daycare	ARP	4
79	Included	same	882	home	ARP	4
79	Included	same	648	home	ARP	12
79	Included	same	635	daycare	ARP	12
79	Included	same	708	home	ARP	12
79	Included	same	2499	intervention	ARP	12
79	Included	same	930	home	ARP	12
79	Included	same	307	daycare	ARP	12
79	Included	same	771	home	ARP	12
80	Included	same	1347	home	ARP	0
80	Included	same	745	daycare	ARP	0
80	Included	same	1036	home	ARP	0
80	Included	same	234	daycare	ARP	0
80	Included	same	569	home	ARP	0
80	Included	same	1016	daycare	ARP	0
80	Included	same	938	home	ARP	0
80	Included	same	1246	home	ARP	4
80	Included	same	715	daycare	ARP	4
80	Included	same	615	home	ARP	4
80	Included	same	2958	intervention	ARP	4
80	Included	same	1126	home	ARP	4
80	Included	same	543	daycare	ARP	4
80	Included	same	789	home	ARP	4
80	Included	same	312	home	ARP	12
80	Included	same	577	daycare	ARP	12
80	Included	same	615	home	ARP	12
80	Included	same	2563	intervention	ARP	12
80	Included	same	1181	home	ARP	12
80	Included	same	766	daycare	ARP	12
80	Included	same	1042	home	ARP	12
81	Included	same	1034	home	CON	0
81	Included	same	645	home	CON	0
81	Included	same	677	home	CON	0
81	Included	same	379	daycare	CON	0
81	Included	same	652	home	CON	0
81	Included	same	1020	home	CON	0
81	Included	same	888	home	CON	0
81	Included	same	848	home	CON	4
81	Included	same	643	home	CON	4
81	Included	same	668	home	CON	4
81	Included	same	287	daycare	CON	4
81	Included	same	340	home	CON	4
81	Included	same	881	home	CON	4
81	Included	same	269	home	CON	4
81	Included	same	1033	home	CON	12
81	Included	same	352	home	CON	12
81	Included	same	913	home	CON	12
81	Included	same	627	daycare	CON	12
81	Included	same	535	home	CON	12
81	Included	same	873	home	CON	12
81	Included	same	933	home	CON	12
82	Included	same	631	home	CON	0
82	Included	same	357	home	CON	0
82	Included	same	441	home	CON	0
82	Included	same	731	daycare	CON	0
82	Included	same	818	home	CON	0
82	Included	same	640	home	CON	0
82	Included	same	1056	home	CON	0
82	Included	same	1130	home	CON	4
82	Included	same	193	home	CON	4
82	Included	same	481	home	CON	4
82	Included	same	408	daycare	CON	4
82	Included	same	1055	home	CON	4
82	Included	same	881	home	CON	4
82	Included	same	1103	home	CON	4
82	Included	same	876	home	CON	12
82	Included	same	293	home	CON	12
82	Included	same	835	home	CON	12
82	Included	same	270	daycare	CON	12
82	Included	same	1019	home	CON	12
82	Included	same	314	home	CON	12
82	Included	same	259	home	CON	12
83	Ex	same	847	home	CON	0	dropout
83	Ex	same	540	home	CON	0	dropout
83	Ex	same	266	home	CON	0	dropout
83	Ex	same	320	daycare	CON	0	dropout
83	Ex	same	1084	home	CON	0	dropout
83	Ex	same	718	home	CON	0	dropout
83	Ex	same	271	home	CON	0	dropout
83	Ex	same	1303	home	CON	4	dropout
83	Ex	same	395	home	CON	4	dropout
83	Ex	same	1046	home	CON	4	dropout
83	Ex	same	286	daycare	CON	4	dropout
83	Ex	same	982	home	CON	4	dropout
83	Ex	same	916	home	CON	4	dropout
83	Ex	same	1096	home	CON	4	dropout
83	Ex	same	256	home	CON	12	dropout
83	Ex	same	234	home	CON	12	dropout
83	Ex	same	563	home	CON	12	dropout
83	Ex	same	502	daycare	CON	12	dropout
83	Ex	same	1077	home	CON	12	dropout
83	Ex	same	556	home	CON	12	dropout
83	Ex	same	621	home	CON	12	dropout
84	Included	same	1266	home	CON	0
84	Included	same	529	home	CON	0
84	Included	same	457	home	CON	0
84	Included	same	458	daycare	CON	0
84	Included	same	285	home	CON	0
84	Included	same	1197	home	CON	0
84	Included	same	390	home	CON	0
84	Included	same	1355	home	CON	4
84	Included	same	345	home	CON	4
84	Included	same	809	home	CON	4
84	Included	same	616	daycare	CON	4
84	Included	same	1061	home	CON	4
84	Included	same	656	home	CON	4
84	Included	same	562	home	CON	4
84	Included	same	1141	home	CON	12
84	Included	same	1008	home	CON	12
84	Included	same	215	home	CON	12
84	Included	same	953	daycare	CON	12
84	Included	same	1053	home	CON	12
84	Included	same	791	home	CON	12
84	Included	same	346	home	CON	12
85	Included	same	1057	home	CON	0
85	Included	same	913	home	CON	0
85	Included	same	257	home	CON	0
85	Included	same	224	daycare	CON	0
85	Included	same	558	home	CON	0
85	Included	same	954	home	CON	0
85	Included	same	841	home	CON	0
85	Included	same	1005	home	CON	4
85	Included	same	242	home	CON	4
85	Included	same	1172	home	CON	4
85	Included	same	949	daycare	CON	4
85	Included	same	737	home	CON	4
85	Included	same	1080	home	CON	4
85	Included	same	776	home	CON	4
85	Included	same	670	home	CON	12
85	Included	same	459	home	CON	12
85	Included	same	318	home	CON	12
85	Included	same	856	daycare	CON	12
85	Included	same	856	home	CON	12
85	Included	same	935	home	CON	12
85	Included	same	407	home	CON	12
86	Included	same	766	home	CON	0
86	Included	same	1181	home	CON	0
86	Included	same	521	home	CON	0
86	Included	same	432	daycare	CON	0
86	Included	same	1163	home	CON	0
86	Included	same	996	home	CON	0
86	Included	same	1154	home	CON	0
86	Included	same	956	home	CON	4
86	Included	same	359	home	CON	4
86	Included	same	220	home	CON	4
86	Included	same	939	daycare	CON	4
86	Included	same	177	home	CON	4
86	Included	same	1052	home	CON	4
86	Included	same	790	home	CON	4
86	Included	same	957	home	CON	12
86	Included	same	690	home	CON	12
86	Included	same	747	home	CON	12
86	Included	same	603	daycare	CON	12
86	Included	same	1126	home	CON	12
86	Included	same	580	home	CON	12
86	Included	same	1046	home	CON	12
87	Included	same	1305	home	CON	0
87	Included	same	396	home	CON	0
87	Included	same	197	home	CON	0
87	Included	same	755	daycare	CON	0
87	Included	same	309	home	CON	0
87	Included	same	476	home	CON	0
87	Included	same	182	home	CON	0
87	Included	same	1432	home	CON	4
87	Included	same	192	home	CON	4
87	Included	same	962	home	CON	4
87	Included	same	755	daycare	CON	4
87	Included	same	372	home	CON	4
87	Included	same	517	home	CON	4
87	Included	same	793	home	CON	4
87	Included	same	399	home	CON	12
87	Included	same	222	home	CON	12
87	Included	same	243	home	CON	12
87	Included	same	392	daycare	CON	12
87	Included	same	940	home	CON	12
87	Included	same	676	home	CON	12
87	Included	same	611	home	CON	12
